# Supplementary material for: Antisense transcription as a tool to tune gene expression
Source: Mol Syst Biol. 2016 Jan 13;12(1):854. doi: 10.15252/msb.20156540 (PMC4731013; doi:10.15252/msb.20156540)
Supplement: Supplementary file 3 — Code EV1 [file MSB-12-854-s003.zip]

Archive with 10 entries (9 files):
- Computer_code_EV1/
- Computer_code_EV1/.DS_Store
- Computer_code_EV1/illuminaEnrichmentGrid.m
- Computer_code_EV1/illuminaPerfSeqAnalysis.m
- Computer_code_EV1/illuminaSeqAnalysis_2.m
- Computer_code_EV1/illuminaSeqCoverageGrid.m
- Computer_code_EV1/Ordered_Parts.xlsx
- Computer_code_EV1/readme.docx
- Computer_code_EV1/TI_boundary_value_solver_FNL.m
- Computer_code_EV1/TI_oligo_sequences.xlsx
