# Supplementary material for: Antisense transcription as a tool to tune gene expression
Source: Mol Syst Biol. 2016 Jan 13;12(1):854. doi: 10.15252/msb.20156540 (PMC4731013; doi:10.15252/msb.20156540)
Supplement: Supplementary file 3 — Code EV1 [file MSB-12-854-s003.zip › Computer_code_EV1/illuminaEnrichmentGrid.m]

function illuminaEnrichmentGrid(UNS, B1, B2, B3, B4, Order)
%script to create enrichment grid

close all
format long


files = {UNS, B1, B2, B3, B4, Order};

%read in all three enrichment arrays
[PhlF, text] = xlsread(files{1});
[SrpR, text] = xlsread(files{2});
[TarA, text] = xlsread(files{3});

count = 5668; %number of designed oligos

%% make enrichments ratio of frequency in BINX to frequency in unsorted pool

%convert all NaN unsorted frequencies to 1/(total number perfect oligos in
%unsorted pool)
PhlF_UNS = PhlF(:,1);
SrpR_UNS = SrpR(:,1);
TarA_UNS = TarA(:,1);

PhlF_UNS(isnan(PhlF_UNS)) = 1/595088;
SrpR_UNS(isnan(SrpR_UNS)) = 1/423672;
TarA_UNS(isnan(TarA_UNS)) = 1/611104;

%calculate ratios
for j = 1:4 %iterate through each bin
    PhlF_ENRICHMENT(:,j) = PhlF(:,(j+1))./PhlF_UNS; %ratio of frequencies in BINX to unsorted pool
    SrpR_ENRICHMENT(:,j) = SrpR(:,(j+1))./SrpR_UNS;
    TarA_ENRICHMENT(:,j) = TarA(:,(j+1))./TarA_UNS;  
end

%% average enrichments across libraries by bin
average_BIN = ones(5668,4); %create empty array
for k = 1:4 %iterate through each bin 
    PhlF_BIN = PhlF_ENRICHMENT(:,k); %frequencies in the bin
    SrpR_BIN = SrpR_ENRICHMENT(:,k);
    TarA_BIN = TarA_ENRICHMENT(:,k);
    for l = 1:count %iterate through each oligo
        test_array = [PhlF_BIN(l), SrpR_BIN(l), TarA_BIN(l)]; %enrichment values for that oligo in each library
        mean_val = mean(test_array); %calculate average
        
        %make sure the oligo is enriched (i.e. frequency in BINX > unsorted)
        if mean_val < 1 
            average_BIN(l,k) = NaN;
        else
            average_BIN(l,k) = mean_val;%save as new array (4x5668) of average enrichment values per oligo by bin
         end
        
    end
end
% bj = num2cell(average_BIN);
% cell2csv('ENRICHMENT_AVG_GRID_LIST_atleast3.csv', bj)


bin_vector = [1, 2, 3, 4];
%% assign oligos to the bin in which average enrichment is highest
for m = 1:count %iterate through each oligo
    test_array2 = average_BIN(m,:);%average enrichment values for that oligo by bin
    
%     %to calculated bin weighted average
%     test_array2(isnan(test_array2)) = 0
%     sumprod = sum(test_array2.*bin_vector);
%     weighted_av = sumprod/sum(test_array2);
%     most_Enriched_Bin(m) = weighted_av;
    
    %to find bin where average enrichment is highest
    [val, loc] = max(test_array2); 
    if isnan(val) == 1
        most_Enriched_Bin(m) = NaN;
    else
        most_Enriched_Bin(m) = loc; %assign as bin
    end

end

%% create grid with term and promoter headings 
%read in terminator and promoter names
[vals, dict] = xlsread(files{4}); 
TERM_names = dict(:,1);
PROM_names = dict(:,4);
%b = num2cell(most_Enriched_Bin);b = b';
% enriched = [b, TERM_names, PROM_names];
% cell2csv('ENRICHMENT_GRID_LIST_atleast3.csv', enriched) %make output list

x = 1;
%parse list into grid
for n = 1:109 %iterate through promoters
    begin_n = (n*52) - 51; 
    end_n = n*52; 
    Enrichment_GRID(:,n) = most_Enriched_Bin(begin_n:end_n); %divide into columns by promoter
    PROM_axis(x) = PROM_names(begin_n); 
    x = x + 1;
end
TERM_axis = TERM_names(1:52);

%% re-order the grid so that promoters are by increasing strength and terminators are grouped by function
[vals, dict2] = xlsread(files{5}); %load file of ordered promoters and terminators
TERM_NEW_axis = dict2(:,1); %define new axis
PROM_NEW_axis = dict2(:,2);

%re-order TERM columns by strength and features
for o = 1:46 %iterate through terminators
    tLOC = find(strcmp(TERM_axis,TERM_NEW_axis{o}));%find location of term in original grid
    ordered_by_TERM(o, :) = Enrichment_GRID(tLOC,:);%reorder
end
orderedbyTERM = size(ordered_by_TERM)
%re-order PROM rows by strength
for p = 1:length(PROM_NEW_axis) %interate through promoters
    pLOC = find(strcmp(PROM_axis,PROM_NEW_axis{p})); %find location of promoter in original grid
    ordered_by_PandT(:,p) = ordered_by_TERM(:,pLOC); %reorder
end

%define color map
mapCOLOR = [0.224, 0.235, 0.592
    0.47, 0.761, 0.388
    1, 0.87, 0.09
    0.929, 0.11, 0.141];

%create heatmap
figure()
%heatmap(ordered_by_PandT, PROM_NEW_axis, TERM_NEW_axis, [], 'Colormap', mapCOLOR, 'NaNColor', [0.5, 0.5, 0.5], 'MinColorValue', 1, 'MaxColorValue', 4);
heatmap(ordered_by_PandT, PROM_NEW_axis, TERM_NEW_axis, [], 'Colormap', parula, 'NaNColor', [0.5, 0.5, 0.5]);%, 'MinColorValue', 1, 'MaxColorValue', 4);

%make file of final heatmap
final_heatmap = num2cell(ordered_by_PandT);
cell2csv('ENRICHMENT_GRID_atleast1_ordered_weighted_avg.csv', final_heatmap) %make output grid
