# Supplementary material for: Antisense transcription as a tool to tune gene expression
Source: Mol Syst Biol. 2016 Jan 13;12(1):854. doi: 10.15252/msb.20156540 (PMC4731013; doi:10.15252/msb.20156540)
Supplement: Supplementary file 3 — Code EV1 [file MSB-12-854-s003.zip › Computer_code_EV1/illuminaPerfSeqAnalysis.m]

function illuminaPerfSeqAnalysis(UNS, B1, B2, B3, B4)
%script to further analyze perfect sequences deep seq effort

close all
format long

files = {UNS, B1, B2, B3, B4};

for k = 1:length(files)
    clearvars -except k files enrichment_all CALC_quartiles tr
%% read in perfect seq file
[num, text] = xlsread(files{k});

tr = num(:,1);tr(find(isnan(tr))) = 0;
total_reads = sum(tr);

%counts
counts = num(:,1);
total_oligos = length(counts);
%total_reads = nansum(counts);
PROM_strength_array = ones(total_reads,1);
TERM_fw_strength_array = ones(total_reads,1);
TERM_rv_strength_array = ones(total_reads,1);

%terminator info
TERM_names = text(:,1);
TERM_fw_strength = num(:,3);
TERM_rv_strength = num(:,4);

%promoter info
PROM_names = text(:,4);
PROM_strength = num(:,6);

%% make histogram of read counts
c = 1;
m = 0;
for i = 1:total_oligos
    if isnan(counts(i)) == 0 %test if this oligo is present
        for nc = 1:counts(i)
            n = m + nc;
            PROM_strength_array(n) = PROM_strength(i);%create array of promoter strengths
            TERM_fw_strength_array(n) = TERM_fw_strength(i);
            TERM_rv_strength_array(n) = TERM_rv_strength(i);
        end
        m = m + counts(i);
        min_counts(c) = counts(i);
        min_set{c,1} = counts(i);
        min_set{c,2} = TERM_names{i}; 
        min_set{c,3} = TERM_fw_strength(i);
        min_set{c,4} = TERM_fw_strength(i);
        min_set{c,5} = PROM_names{i};
        min_set{c,6} = PROM_strength(i);
        min_set{c,7} = counts(i)/total_reads; %enrichment
        c = c + 1; %increase counter
        enrichment_all{i,k} = counts(i)/total_reads;
    else
        enrichment_all{i,k} = NaN;
    end
    
end

CALC_quartiles(1:3,k) = quantile(PROM_strength_array, [0.25, 0.5, 0.75]);
CALC_quartiles(4:6,k) = quantile(TERM_fw_strength_array, [0.25, 0.5, 0.75]);
CALC_quartiles(7:9,k) = quantile(TERM_rv_strength_array, [0.25, 0.5, 0.75]);


end

cell2csv('ENRICHMENT_TarA.csv',enrichment_all)
 
quartiles_out = num2cell(CALC_quartiles);
cell2csv('MEDIANS_TarA.csv',quartiles_out)
