# Supplementary material for: Antisense transcription as a tool to tune gene expression
Source: Mol Syst Biol. 2016 Jan 13;12(1):854. doi: 10.15252/msb.20156540 (PMC4731013; doi:10.15252/msb.20156540)
Supplement: Supplementary file 3 — Code EV1 [file MSB-12-854-s003.zip › Computer_code_EV1/illuminaSeqAnalysis_2.m]

function illuminaSeqAnalysis_2(A,B)
% script to pair forward and reverse reads from paired end MiSeq fasta
% files and identify perfect sequences

close all

%% Pairwise combine illumina sequences
%input forward and reverse sequence read files
[headers1, seq1, quality1] = fastqread(A);
[headers2, seq2, quality2] = fastqread(B);

total_reads = length(seq1) %number of constructs sequenced in the sample
rc_seq2 = cell(total_reads,1);%empty array of sequences
unpaired_reads_count = 0; %conter to keep track of unpaired reads
paired_reads_count = 0; %conter to keep track of paired reads

for i = 1:total_reads %iterate through all seq reads
    fw_read1 = seq1{i}; %forward read
    rc_read2 = seqrcomplement(seq2{i}); %reverse complement read
    end_of_seq2 = rc_read2(140:150); %find overlap (10bp)
    location_overlap = strfind(fw_read1, end_of_seq2); %location of overlap
    if isempty(location_overlap) == 1 %if no overlap
        unpaired_reads_count = unpaired_reads_count + 1;
    else %if overlap found
        paired_reads_count = paired_reads_count + 1;
        location_concat = location_overlap + 11;
        temp_seq = strcat(rc_read2,fw_read1(location_concat:150));
        concatSEQs{paired_reads_count} = temp_seq; %new concatenated seq 
    end
end

unpaired_reads_count %output number of unpaired reads
unpaired_percent = unpaired_reads_count/total_reads
paired_reads_count %ouput number of paired reads
paired_percent = paired_reads_count/total_reads

if unpaired_reads_count + paired_reads_count ~= total_reads
    msg = 'Error occurred. Unpaired and paired reads do not sum to total.';
    error(msg)
end

%% Search for Not1 & Sbf1 sequences
no_Not1Sbf1_count = 0; %conter to keep track of sequences missing restriction sites
with_Not1Sbf1_count = 0; %counter to keep track of sequences with restriction sites

for m = 1:paired_reads_count %iterate through all of the paired sequences
    s = concatSEQs{m}; %define seq

    %find the cut sites
    Not1 = strfind(s, 'GCGGCCGC') + 8;
    Sbf1 = strfind(s, 'CCTGCAGG') - 1;
    
    if isempty(Not1) == 1 || isempty(Sbf1) == 1 %Error: Not1 or Sbf1 restriction sites not found
        no_Not1Sbf1_count = no_Not1Sbf1_count + 1;
    else %if both restriction sites are found
        with_Not1Sbf1_count = with_Not1Sbf1_count + 1;
        oligo = s(Not1:Sbf1); %trim out seq surrounding the restriction sites
        trimmedSEQs{with_Not1Sbf1_count} = oligo;
    end
end

no_Not1Sbf1_count %output number of seq without Not1 or Sbf1 sites
no_Not1Sbf1_percent = no_Not1Sbf1_count/paired_reads_count
with_Not1Sbf1_count %output number of seq with both res sites
with_Not1Sbf1_percent = with_Not1Sbf1_count/paired_reads_count

if no_Not1Sbf1_count + with_Not1Sbf1_count ~= paired_reads_count
    msg = 'Error occurred. +/- Not1Sbf1 reads do not sum to total.';
    error(msg)
end

%% Search for perfect matches to designed sequences
%read in parts catalog
[num, text] = xlsread('TI_oligo_sequences.xlsx', 'Sheet1');
DESIGN = text(:,1); %designed oligos

%terminator info
TERM_names = text(1:52,2);
TERM_seq = text(1:52,3);
TERM_fw_strength = num(1:52,1);
TERM_rv_strength = num(1:52,2);

%promoter info
PROM_names = text(1:109,6);
PROM_seq = text(1:109,7);
PROM_strength = num(1:109,5);

perfectSEQs_count = 0; %counter to keep track of perfect sequences
perfectSEQs_array = NaN(109, 52); %empty array to fill with seq read counts
coverage_count = 0; %counter to keep track of designed seq converage

perfectSEQs_file = cell(length(DESIGN),6); %empty array to fill with output file

for f = 1:length(DESIGN) %iterate through each of the designed sequences
    v = find(strcmp(trimmedSEQs, DESIGN{f})); %check for oligo in seq reads
    j = length(v);%count number of found oligos
    perfectSEQs_count = perfectSEQs_count + j; %record number of perfect sequences found
    
    tnum = f - floor(f/52)*52;%identify terminator
    if tnum == 0
        tnum = 52;
    end
    pnum = ceil(f/52);%identify promoter
    if j > 0
        perfectSEQs_array(pnum,tnum) = j;%log count
        coverage_count = coverage_count + 1;
    end
    
    %record all
    perfectSEQs_file{f,1} = j; %count of reads
    perfectSEQs_file{f,2} = TERM_names{tnum};
    perfectSEQs_file{f,3} = TERM_fw_strength(tnum);
    perfectSEQs_file{f,4} = TERM_rv_strength(tnum);
    perfectSEQs_file{f,5} = PROM_names{pnum};
    perfectSEQs_file{f,6} = PROM_strength(pnum);
end

perfectSEQs_count %output number of perfect sequences
perfectSEQs_percent = perfectSEQs_count/with_Not1Sbf1_count
perfectSEQs_percent_total = perfectSEQs_count/total_reads
coverage_count
coverage_percent = coverage_count/length(DESIGN)
cell2csv('PERFECT_SrpR_UNSORTED.csv', perfectSEQs_file)
