# Supplementary material for: Antisense transcription as a tool to tune gene expression
Source: Mol Syst Biol. 2016 Jan 13;12(1):854. doi: 10.15252/msb.20156540 (PMC4731013; doi:10.15252/msb.20156540)
Supplement: Supplementary file 3 — Code EV1 [file MSB-12-854-s003.zip › Computer_code_EV1/illuminaSeqCoverageGrid.m]

function illuminaSeqCoverageGrid(UNS, B1, B2, B3, B4)
%script to create enrichment grid

close all
format long

files = {UNS, B1, B2, B3, B4};

for k = 1:length(files)
    clearvars -except k files mapCOLOR tr UNS
    %% read in perfect seq file
    [num, text] = xlsread(files{k});
    counts = num(:,1);
    counts = log10(counts); %calculate log10 of counts
    
    %% create grid with term and promoter headings 
    %read in terminator and promoter names
    TERM_names = text(:,1);
    PROM_names = text(:,4);

    x = 1;
    %parse list into grid
    for n = 1:109 %iterate through promoters
        begin_n = (n*52) - 51; 
        end_n = n*52; 
        counts_GRID(:,n) = counts(begin_n:end_n); %divide into columns by promoter
        PROM_axis(x) = PROM_names(begin_n); 
        x = x + 1;
    end
    TERM_axis = TERM_names(1:52);

    %create heatmap
    figure()
    heatmap(counts_GRID, PROM_axis, TERM_axis, [], 'Colormap', parula, 'NaNColor', [0.5, 0.5, 0.5]);%, 'MinColorValue', 0, 'MaxColorValue',4);
end
