# Supplementary material for: Antisense transcription as a tool to tune gene expression
Source: Mol Syst Biol. 2016 Jan 13;12(1):854. doi: 10.15252/msb.20156540 (PMC4731013; doi:10.15252/msb.20156540)
Supplement: Supplementary file 3 — Code EV1 [file MSB-12-854-s003.zip › Computer_code_EV1/Ordered_Parts.xlsx]

## Sheet: Sheet1
ECK120026481-R	apFAB68
BBa_B0062	apFAB54
ECK120010858-R	apFAB71
ECK120010863	apFAB67
ECK120010813-R	apFAB70
BBa_B0051	apFAB45
ECK120010782	apFAB61
ECK120029530-R	apFAB341
ECK120026315-R	apFAB56
ECK120010843-R	j23119
ECK120015439-R	apFAB318
ECK120023928	apFAB44
ECK120010815	apFAB65
ECK120020622	apFAB140
tonB/P14	apFAB75
ECK120010796	apFAB345
ECK120010802	apFAB347
ECK120010864	apFAB323
ECK120010833	apFAB57
ECK120010867	apFAB72
ECK120010781	apFAB62
ECK120010831	apFAB48
ECK120010825	j23100
ECK120035132	apFAB339
ECK120010836-R	apFAB321
ECK120010793	apFAB125
ECK120035133	j23102
ECK120030221	apFAB346
ECK120021270	apFAB317
ECK120034435	j23101
ECK120010874	apFAB63
ECK120016882	apFAB64
ECK120020525	apFAB322
ECK120010852	apFAB150
ECK120020528	apFAB69
ECK120030672	apFAB104
ECK120010855	apFAB306
ECK120010840	apFAB58
ECK120015457-R	apFAB302
ECK120010806	j23118
ECK120011170-R	j23106
ECK120010832-R	apFAB38
ECK120010856	apFAB130
ECK120010812-R	apFAB312
ECK120010841-R	apFAB129
ECK120015446-R	apFAB311
	j23107
	j23105
	apFAB277
	apFAB300
	j23110
	j23116
	j23114
	j23108
	apFAB259
	j23115
	j23109
	apFAB139
	j23113
	apFAB134
	j23103
	apFAB114
	j23117
	apFAB109
	apFAB124
