# Supplementary material for: Antisense transcription as a tool to tune gene expression
Source: Mol Syst Biol. 2016 Jan 13;12(1):854. doi: 10.15252/msb.20156540 (PMC4731013; doi:10.15252/msb.20156540)
Supplement: Supplementary file 3 — Code EV1 [file MSB-12-854-s003.zip › Computer_code_EV1/TI_boundary_value_solver_FNL.m]

function TI_boundary_value_solver_FNL()

close all
warning('off', 'all')
 % -----------------------------------------------------------------------

%parameters from 10/15/14 measurements
%kF and kI are PF and PR promoter firing rates
kFs = [0.001439323, 0.001547709, 0.00223197, 0.003643486, 0.006778402, 0.025262337, 0.039760225, 0.187563201, 0.357639871, 0.411409446]; %Ptac
kIs = [0, 0.15345493, 0.64814061, 1.014107838, 1.231851963];%apFAB49, apFAB140, apFAB78, apFAB96

%to vary PR for Figure EV4
%kIs = [0.01, 0.02, 0.03, 0.04, 0.05, 0.06, 0.07, 0.08, 0.09, 0.1, 0.2, 0.3, 0.4, 0.5, 0.6, 0.7, 0.8, 0.9, 1, 1.1, 1.2, 1.3, 1.4, 1.5, 1.6, 1.7, 1.8, 1.9, 2];

%distance between promoters
N = 841; %JBTI241, JBTI385, JBTI386, JBTI244, JBTI387
%to vary N for Figure EV4
%Ns = [100 200 250 300 350 400 450 500 550 600 650 700 750 800 850 900 950 1000 1100 1200 1300 1400 1500 1600 1700 1800 1900 2000 3000 4000 5000]

v = 40; %polymerase velocity (bp/s)
epsilonI = 0.528; %median epsilonR
epsilonF = 0.076; %median epsilonF

for m = 1:length(kIs)
    kI = kIs(m);
    figure; %create plot for Supp Fig 
     
    for i = 1:length(kFs)
        kF = kFs(i);
        
        %for plotting
        str = sprintf('kF = %f and kI = %f', kF, kI);
        
        %set epsilons
        epsilon = [epsilonF, epsilonI];
        
        % Boundary values     
        p = zeros(2,1);
        p(1) = kF/v;
        p(2) = kI/v;

     % -----------------------------------------------------------------------
     % Each case
     
        if kI == 0 % No antisense promoter
            plotSpecialSolutions(p,N,str); %Plot the solution
            last = [p(1) p(2)]; %record CF and CR at x = N
   
        elseif epsilon(1) == 0 && epsilon(2) == 0 % Polymerases dont interact (i.e., epsilonF = 0 and epsilonI = 0) 
            plotSpecialSolutions(p,N,str); %Plot the solution
            last = [p(1) p(2)]; %record CF and CR at x = N

        elseif epsilon(1) == 0 % Forward polymerase never falls off (i.e., epsilonF = 0)

            %integration constants
            c1 = p(1);
            c2 = p(2)/(exp(epsilon(2)*N*p(1)));

            %make initial mesh for BVP solver
            solinit = bvpinit(linspace(0,N),@(x)mat4init(x,c1,c2,epsilon));

            %solve odes
            sol = bvp4c(@(x,y)mat4ode(x,y,c1),@mat4bc,solinit);

            plotsolutions(sol,N,str);% Plot the solution
            last = deval(sol, N); %record CF and CR at x = N

        elseif epsilon(2) == 0 % Interfering polymerase never falls off (i.e., epsilon2 = 0)
            %integration constants
            c1 = p(2);
            c2 = p(1);

            %make initial mesh for BVP solver
            solinit = bvpinit(linspace(0,N),@(x)mat4init(x,c1,c2,epsilon));

            %solve odes
            sol = bvp4c(@(x,y)mat4ode(x,y,c1),@mat4bc,solinit);

            plotsolutions(sol,N, str);% Plot the solution
            last = deval(sol, N); %record CF and CR at x = N

        else   % Mutually repressed
            %integration constants
            c = sym('c');
            eqn = (p(1)/epsilon(1))*(epsilon(2) + c)*(c*exp(p(1)*N*(epsilon(2) + c)))/(epsilon(2)+c*exp(p(1)*N*(epsilon(2)+c))) == p(2); 
            c2 = solve(eqn, c);
            c1 = p(1)*(epsilon(2)+c2);

            %make initial mesh for BVP solver
            solinit = bvpinit(linspace(0,N),@(x)mat4init(x,c1,c2,epsilon));

            % The BVP solver returns the structure 'sol'. The computed eigenvalue is  
            % returned in the field sol.parameters. 
            sol = bvp4c(@mat4ode,@mat4bc,solinit);
            
            plotsolutions(sol,N,str); %plot the solution
            last = deval(sol, N); %record CF and CR at x = N

        end
        pF_transcripts(m,i) = last(1);

        
    end
end
sheet_name = sprintf('TI_sim_results.csv',epsilon(1), epsilon(2));
xlswrite(sheet_name, pF_transcripts');


  % Derivative functions
    function dydx = mat4ode(x,y) 
    dydx = [ -y(1)*y(2)*epsilon(1)
              y(1)*y(2)*epsilon(2)];
    end
    
    %Boundary conditions
    function res = mat4bc(ya,yb)
    res = [  ya(1) - p(1) 
             yb(2) - p(2)];
    end


end  
  
    
% -------------------------------------------------------------------------
% Auxiliary functions -- initial guesses for the solution

% Mutually repressed
function yinit = mat4init(x, c1, c2, epsilon)
  yinit = [ c1/(epsilon(2)+c2*exp(c1*x))
      (c1/epsilon(1))*(c2*exp(c1*x))/(epsilon(2) + c2*exp(c1*x))];

end
% -------------------------------------------------------------------------

function plotsolutions(sol,N,str)
    xint = linspace(0,N);
    Sxint = deval(sol,xint);
    plot(xint,Sxint(1,:));
    hold on
    plot(xint,Sxint(2,:),'r');
    axis([0 N 0 0.035]);
    title(str); 
    xlabel('N (bp)');
    ylabel('solution y');
end

function plotSpecialSolutions(p,N,str)
    xint = linspace(0,N);
    yF = ones(length(xint),1)*p(1);
    plot(xint,yF);
    hold on
    yI = ones(length(xint),1)*p(2);
    plot(xint,yI,'r');
    axis([0 N 0 0.035]);
    title(str); 
    xlabel('N (bp)');
    ylabel('solution y');
end
