# Supplementary material for: Antisense transcription as a tool to tune gene expression
Source: Mol Syst Biol. 2016 Jan 13;12(1):854. doi: 10.15252/msb.20156540 (PMC4731013; doi:10.15252/msb.20156540)
Supplement: Supplementary file 3 — Code EV1 [file MSB-12-854-s003.zip › Computer_code_EV1/TI_oligo_sequences.xlsx]

## Sheet: Sheet1
TAACAATCAGAAATGCCGGGAATAAATCCCGGCATTTTCATAATCAGATGAATCTATTATAGGTACAAAAAGATGCGAAGTCAATACTCTTTTT	ECK120010843-R	TAACAATCAGAAATGCCGGGAATAAATCCCGGCATTTTCATAATCAG	2.81949	2.71414	apFAB46	ATGAATCTATTATAGGTACAAAAAGATGCGAAGTCAATACTCTTTTT	20.6598
AAGGACACCAGAGCCTGCCAATGGCAGGCTCAGACTGATGAATGAATCTATTATAGGTACAAAAAGATGCGAAGTCAATACTCTTTTT	ECK120010802	AAGGACACCAGAGCCTGCCAATGGCAGGCTCAGACTGATGA	4.28949	2.83045	apFAB101	ATGAATCTATTATATCGCCGCAAGGGATAAAAAGCAAATAAATTTTTT	15.6083
GTTAAAAAAATGCCCGGTTGTGAAAAGCAACCGGGCATCATTGTGATGAATCTATTATAGGTACAAAAAGATGCGAAGTCAATACTCTTTTT	ECK120010813-R	GTTAAAAAAATGCCCGGTTGTGAAAAGCAACCGGGCATCATTGTG	5.19644	3.42378	apFAB96	ATGAATCTATTATAGGTACAAAAAGATGCGAAAGCAAATAAATTTTTT	13.8847
TGATCATCAAGGCTTCCTTCGGGAAGCCTTTCTACGTTAATGAATCTATTATAGGTACAAAAAGATGCGAAGTCAATACTCTTTTT	ECK120010780	TGATCATCAAGGCTTCCTTCGGGAAGCCTTTCTACGTTA	5.79961	0.932671	apFAB47	ATGAAATAATTATGGGTACAAAAAGATGCGAAGTCAATACTCTTTTT	13.8326
TTGAAGATAAAAAACCCTCTGTAGTAACAGAGGGTTTTGTTCATTCATATGAATCTATTATAGGTACAAAAAGATGCGAAGTCAATACTCTTTTT	ECK120029530-R	TTGAAGATAAAAAACCCTCTGTAGTAACAGAGGGTTTTGTTCATTCAT	6.15493	5.63395	apFAB42	ATGAAATAATTATGCAGAAAAATTTTCCTGAAGTCAATACTCTTTTT	13.6761
TCCGGCATGAACAACGCGCACGTTGTCAGCAATCTGATGAATCTATTATAGGTACAAAAAGATGCGAAGTCAATACTCTTTTT	ECK120015446-R	TCCGGCATGAACAACGCGCACGTTGTCAGCAATCTG	6.35879	2.77594	apFAB95	ATCCACACATTATAGGTACAAAAAGATGCGAAAGCAAATAAATTTTTT	11.2774
AAAGTCAAAAGCCTCCGACCGGAGGCTTTTGACTTATGAATCTATTATAGGTACAAAAAGATGCGAAGTCAATACTCTTTTT	BBa_B0051	AAAGTCAAAAGCCTCCGACCGGAGGCTTTTGACTT	6.46999	8.84356	apFAB36	ATGAATCTATTATACGAGCCGGATGATTAATAGTCAATACTCTTTTT	10.4749
AGTATGCACACGGGCAGCACGACGCTGCCCGATTTTTTTGCAATGAATCTATTATAGGTACAAAAAGATGCGAAGTCAATACTCTTTTT	ECK120030672	AGTATGCACACGGGCAGCACGACGCTGCCCGATTTTTTTGCA	6.81222	1.9237	apFAB68	ATACGTTAAATCTACAGAAAAATTTTCCTGATGTCAA	10.4041
CTCACCCTAACCCTCTCCCCAGAGGGGCGAGGGGACCGACCGAATGAATCTATTATAGGTACAAAAAGATGCGAAGTCAATACTCTTTTT	ECK120035132	CTCACCCTAACCCTCTCCCCAGAGGGGCGAGGGGACCGACCGA	6.90779	1.50076	apFAB31	ATGAATCTATTATACCTATAGGTTAGACTTTAAGTCAATACTCTTTTT	10.1773
TGCGGAGGGAGTGGAAACGCCTCAGCCGGAACTGACCGAGGCGGTATAACTTAACGCAGTATGAATCTATTATAGGTACAAAAAGATGCGAAGTCAATACTCTTTTT	ECK120015439-R	TGCGGAGGGAGTGGAAACGCCTCAGCCGGAACTGACCGAGGCGGTATAACTTAACGCAGT	7.0388	2.53637	apFAB93	ATACGTTAAATCTACAGAAAAATTTTCCTGAAAGCAAATAAATTTTTT	9.85737
AGGGGTAAAACCGTCCAGGAGCAGGGAAAAGGGCAGATGAATCTATTATAGGTACAAAAAGATGCGAAGTCAATACTCTTTTT	ECK120026315-R	AGGGGTAAAACCGTCCAGGAGCAGGGAAAAGGGCAG	7.5779	2.19768	apFAB54	ATGGCTGTAAGTATCCTATAGGTTAGACTTTATGTCAA	9.81417
GGTATTCATTGCCTGATGCGACGCTTACGCGTCTTATCATGCCTACGGGAACCTGAATGAATCTATTATAGGTACAAAAAGATGCGAAGTCAATACTCTTTTT	ECK120010831	GGTATTCATTGCCTGATGCGACGCTTACGCGTCTTATCATGCCTACGGGAACCTGA	7.65893	1.52947	apFAB92	ATGAAATAATTATGCAGAAAAATTTTCCTGAAAGCAAATAAATTTTTT	9.5044
AAAAACAAAAACCCCGGACTCTCATCCAGGGTTCTCTGCTTATGAATCTATTATAGGTACAAAAAGATGCGAAGTCAATACTCTTTTT	ECK120010841-R	AAAAACAAAAACCCCGGACTCTCATCCAGGGTTCTCTGCTT	7.97357	6.56435	apFAB52	ATGAAATAATTATGTCGCCGCAAGGGATAAAAGTCAATACTCTTTTT	9.25379
GTTATTAAATAGCCTGCCATCTGGCAGGCTTTTTTTATCGATGAATCTATTATAGGTACAAAAAGATGCGAAGTCAATACTCTTTTT	ECK120020528	GTTATTAAATAGCCTGCCATCTGGCAGGCTTTTTTTATCG	8.98863	1.33217	apFAB81	ATGAATCTATTATACCTATAGGTTAGACTTTAAAGCAAATAAATTTTTT	8.86052
GAAACGAACCGGGAGCGCTGTGAATACAGTGCTCCCTTTTTTTATTATGAATCTATTATAGGTACAAAAAGATGCGAAGTCAATACTCTTTTT	ECK120010796	GAAACGAACCGGGAGCGCTGTGAATACAGTGCTCCCTTTTTTTATT	10.1597	1.31489	apFAB71	ATGAATCTATTATAGGTACAAAAAGATGCGATGTCAA	8.62899
TACGAATAAACGGCTCAGAAATGAGCCGTTTATTTTTTCATGAATCTATTATAGGTACAAAAAGATGCGAAGTCAATACTCTTTTT	ECK120010874	TACGAATAAACGGCTCAGAAATGAGCCGTTTATTTTTTC	11.0032	2.82537	apFAB67	ATGAAATAATTATGCAGAAAAATTTTCCTGATGTCAA	8.23882
CGAGTTTCAGAAAAGGGGGCCTGAGTGGCCCCTTTTTTCAAGCTGACATGAATCTATTATAGGTACAAAAAGATGCGAAGTCAATACTCTTTTT	ECK120020622	CGAGTTTCAGAAAAGGGGGCCTGAGTGGCCCCTTTTTTCAAGCTGAC	11.6164	7.42599	apFAB70	ATCCACACATTATAGGTACAAAAAGATGCGATGTCAA	8.1075
GACTGAAATCGTACAGTAAAAAGCGAATAAAGGCTCCACGAAAGTGGGGCCTTTTTTATGAATCTATTATAGGTACAAAAAGATGCGAAGTCAATACTCTTTTT	ECK120010857	GACTGAAATCGTACAGTAAAAAGCGAATAAAGGCTCCACGAAAGTGGGGCCTTTTTT	11.9735	1.85961	apFAB79	ATGGCTGTAAGTATCCTATAGGTTAGACTTTAAAGCAAATAAATTTTTT	7.96659
GCCCGGACCAGGCCGCAGGGGGGAAACTCTGCGGCCTTTTTCGTTCTTACTATGAATCTATTATAGGTACAAAAAGATGCGAAGTCAATACTCTTTTT	ECK120030802	GCCCGGACCAGGCCGCAGGGGGGAAACTCTGCGGCCTTTTTCGTTCTTACT	12.18	1.95	apFAB100	ATCCACACATTATATCGCCGCAAGGGATAAAAAGCAAATAAATTTTTT	7.71544
GCCAGTTGAAAGAGGGAGCTAGTCTCCCTCTTTTCGTTTCATGAATCTATTATAGGTACAAAAAGATGCGAAGTCAATACTCTTTTT	ECK120021270	GCCAGTTGAAAGAGGGAGCTAGTCTCCCTCTTTTCGTTTC	12.2814	2.30119	apFAB45	ATCCACACATTATAGGTACAAAAAGATGCGAAGTCAATACTCTTTTT	7.45573
TGCATAAAAAAGCCAACCCGCAGGTTGGCTTTTCTCGTTATGAATCTATTATAGGTACAAAAAGATGCGAAGTCAATACTCTTTTT	ECK120011170-R	TGCATAAAAAAGCCAACCCGCAGGTTGGCTTTTCTCGTT	12.6094	15.5152	apFAB61	ATGAATCTATTATACGAGCCGGATGATTAATTGTCAA	7.03381
CATTGTTTGATGGGGCTGAAAGGCCCCATTTTTATTGGATGAATCTATTATAGGTACAAAAAGATGCGAAGTCAATACTCTTTTT	ECK120010852	CATTGTTTGATGGGGCTGAAAGGCCCCATTTTTATTGG	12.6917	0.551712	apFAB341	TCCACACATATTACGAGCCGGATGATTAATTGTCAA	6.83098
TTATATAAAGCCCCGATTTATCGGGGTTTTTTGTTAATGAATCTATTATAGGTACAAAAAGATGCGAAGTCAATACTCTTTTT	ECK120020525	TTATATAAAGCCCCGATTTATCGGGGTTTTTTGTTA	13.5515	0.922421	apFAB80	ATCCACACATTATACCTATAGGTTAGACTTTAAAGCAAATAAATTTTTT	6.47592
AGACAAAAAAACCCGCCGCAGCGGGTCTTTGAGCCATGAATCTATTATAGGTACAAAAAGATGCGAAGTCAATACTCTTTTT	ECK120010832-R	AGACAAAAAAACCCGCCGCAGCGGGTCTTTGAGCC	15.6956	9.61911	apFAB29	ATGGCTGTAAGTATCCTATAGGTTAGACTTTAAGTCAATACTCTTTTT	6.40947
GCATAATGACAAAAAAGGGCGCTTTCACTAGCGCCTTTTTTATTTACGCGTATGAATCTATTATAGGTACAAAAAGATGCGAAGTCAATACTCTTTTT	ECK120010833	GCATAATGACAAAAAAGGGCGCTTTCACTAGCGCCTTTTTTATTTACGCGT	16.575	1.54592	apFAB32	ATGAAATAATTATGCCTATAGGTTAGACTTTAAGTCAATACTCTTTTT	5.91539
AACGGTTTATTAGTCTGGAGACGGCAGACTATCCTCTTCCCATGAATCTATTATAGGTACAAAAAGATGCGAAGTCAATACTCTTTTT	ECK120010812-R	AACGGTTTATTAGTCTGGAGACGGCAGACTATCCTCTTCCC	18.0373	6.83106	apFAB40	ATCCACACATTATACAGAAAAATTTTCCTGAAGTCAATACTCTTTTT	5.5578
ACCGGAAAACAAACTAAAGCGCCCTTGTGGCGCTTTAGTTTTGTTCATCTTATGAATCTATTATAGGTACAAAAAGATGCGAAGTCAATACTCTTTTT	ECK120010836-R	ACCGGAAAACAAACTAAAGCGCCCTTGTGGCGCTTTAGTTTTGTTCATCTT	18.5398	4.18397	apFAB30	ATCCACACATTATACCTATAGGTTAGACTTTAAGTCAATACTCTTTTT	5.51762
CGTAAAAAAACCCGCCCCGGCGGGTTTTTTTATACATGAATCTATTATAGGTACAAAAAGATGCGAAGTCAATACTCTTTTT	ECK120010871	CGTAAAAAAACCCGCCCCGGCGGGTTTTTTTATAC	18.6551	0.00597578	apFAB56	ATGAATCTATTATACCTATAGGTTAGACTTTATGTCAA	5.40974
GATGGCTCCGATGGATAACCAGCGCCGCTTAAGTCAGGAAATGAATCTATTATAGGTACAAAAAGATGCGAAGTCAATACTCTTTTT	ECK120010806	GATGGCTCCGATGGATAACCAGCGCCGCTTAAGTCAGGAA	19.4998	6.36103	j23119	GCTAGCATTATACCTAGGACTGAGCTAGCTGTCAA	5.3898
CCCGCACTTAACCCGCTTCGGCGGGTTTTTGTTTTTATGAATCTATTATAGGTACAAAAAGATGCGAAGTCAATACTCTTTTT	ECK120030221	CCCGCACTTAACCCGCTTCGGCGGGTTTTTGTTTTT	20.4901	2.00637	apFAB50	ATCCACACATTATATCGCCGCAAGGGATAAAAGTCAATACTCTTTTT	5.19639
ATCTCCTTTCACGGCCCATTCCTCATGGATGGGCCGTTTATTTCCCCATGAATCTATTATAGGTACAAAAAGATGCGAAGTCAATACTCTTTTT	ECK120010825	ATCTCCTTTCACGGCCCATTCCTCATGGATGGGCCGTTTATTTCCCC	20.6256	6.81039	apFAB85	ATCCACACATTATACGAGCCGGATGATTAATAAGCAAATAAATTTTTT	4.95738
CTCTGGTAGTCCTGGTAAGACGCGAACAGCGTCGCATCAGGCATATTGCCAATGAATCTATTATAGGTACAAAAAGATGCGAAGTCAATACTCTTTTT	ECK120015457-R	CTCTGGTAGTCCTGGTAAGACGCGAACAGCGTCGCATCAGGCATATTGCCA	21.1649	0.512805	apFAB53	ATACGTTAAATCTATCGCCGCAAGGGATAAAAGTCAATACTCTTTTT	4.93456
TGCTCGTACCAGGCCCCTGCAATTTCAACAGGGGCCTTTTTTTATCCATGAATCTATTATAGGTACAAAAAGATGCGAAGTCAATACTCTTTTT	ECK120010840	TGCTCGTACCAGGCCCCTGCAATTTCAACAGGGGCCTTTTTTTATCC	24.4908	2.02141	apFAB318	TCCACACATTATACGAGCCGGATGATTAATAGTCAA	4.41348
ATCGAACAAAGGGCCTGCGGGCCCTTTTTTCATTGATGAATCTATTATAGGTACAAAAAGATGCGAAGTCAATACTCTTTTT	ECK120010781	ATCGAACAAAGGGCCTGCGGGCCCTTTTTTCATTG	25.2704	2.24957	apFAB44	ATGGCTGTAAGTATGGTACAAAAAGATGCGAAGTCAATACTCTTTTT	3.82894
AATAAATGGATGCCCTGCGTAAGCGGGGCATTTTTCTTCCTATGAATCTATTATAGGTACAAAAAGATGCGAAGTCAATACTCTTTTT	ECK120010864	AATAAATGGATGCCCTGCGTAAGCGGGGCATTTTTCTTCCT	26.5917	3.0246	apFAB76	ATGAATCTATTATATCGCCGCAAGGGATAAATGTCAA	3.81714
TACGTAAAAACCCGCTTCGGCGGGTTTTTACTTTATGAATCTATTATAGGTACAAAAAGATGCGAAGTCAATACTCTTTTT	ECK120010793	TACGTAAAAACCCGCTTCGGCGGGTTTTTACTTT	29.0488	5.04269	apFAB65	ATCCACACATTATACAGAAAAATTTTCCTGATGTCAA	3.71862
GGCAGCATGCTGCCAGGTGATCCCCCTGGCCACCTCTTTTATGAATCTATTATAGGTACAAAAAGATGCGAAGTCAATACTCTTTTT	ECK120010856	GGCAGCATGCTGCCAGGTGATCCCCCTGGCCACCTCTTTT	30.0245	4.75772	apFAB140	ATCCACACATTATACAGAAAAATTTTCCTGATGTCTAACACCGTG	3.70178
AAAAGGATTCGCGGCTCTGCTCTTCAGAGCTGCTTTTATGATAATGAATCTATTATAGGTACAAAAAGATGCGAAGTCAATACTCTTTTT	ECK120010867	AAAAGGATTCGCGGCTCTGCTCTTCAGAGCTGCTTTTATGATA	31.8487	3.76306	apFAB66	ATGAATCTATTATACAGAAAAATTTTCCTGATGTCAA	3.27614
GTTATAAGACAAGGGAGCGATAATTCATCGCTCCCTTTTTCGTGCTTATGAATCTATTATAGGTACAAAAAGATGCGAAGTCAATACTCTTTTT	ECK120010815	GTTATAAGACAAGGGAGCGATAATTCATCGCTCCCTTTTTCGTGCTT	31.8764	2.21496	apFAB75	ATCCACACATTATATCGCCGCAAGGGATAAATGTCAA	3.08553
AAGCACAAAAGCCAGTCTGGAAACAGGCTGGCTTTTTTTTGCGATGAATCTATTATAGGTACAAAAAGATGCGAAGTCAATACTCTTTTT	ECK120010863	AAGCACAAAAGCCAGTCTGGAAACAGGCTGGCTTTTTTTTGCG	32.0248	3.82117	apFAB345	TCCACATACTCTACGAGCCGGATGATTAATTGTCAA	3.02303
ACCTGTAAAAAAGGCAGCCATCTGGCTGCCTTAGTCTCCCCAATGAATCTATTATAGGTACAAAAAGATGCGAAGTCAATACTCTTTTT	ECK120010782	ACCTGTAAAAAAGGCAGCCATCTGGCTGCCTTAGTCTCCCCA	41.657	3.42378	apFAB103	ATACGTTAAATCTATCGCCGCAAGGGATAAAAAGCAAATAAATTTTTT	2.99139
TGTGAAAAAGCCCGCGCAAGCGGGTTTTTTTATGATGAATCTATTATAGGTACAAAAAGATGCGAAGTCAATACTCTTTTT	ECK120016882	TGTGAAAAAGCCCGCGCAAGCGGGTTTTTTTATG	47.6654	1.20414	apFAB347	TCCACACATATTAAGAGCCGGATGATTAATTGTCAA	2.9277
GCTGATGCCAGAAAGGGTCCTGAATTTCAGGGCCCTTTTTTTACATGGATTGATGAATCTATTATAGGTACAAAAAGATGCGAAGTCAATACTCTTTTT	ECK120023928	GCTGATGCCAGAAAGGGTCCTGAATTTCAGGGCCCTTTTTTTACATGGATTG	50.8083	1.85412	apFAB39	ATGGCTGTAAGTATCAGAAAAATTTTCCTGAAGTCAATACTCTTTTT	2.89741
CCTGTTGAGTAATAGTCAAAAGCCTCCGGTCGGAGGCTTTTGACTTTCTGCTTACATGAATCTATTATAGGTACAAAAAGATGCGAAGTCAATACTCTTTTT	tonB/P14	CCTGTTGAGTAATAGTCAAAAGCCTCCGGTCGGAGGCTTTTGACTTTCTGCTTAC	53.0215	4.28597	apFAB94	ATGGCTGTAAGTATGGTACAAAAAGATGCGAAAGCAAATAAATTTTTT	2.65757
ACTGATTTTTAAGGCGACTGATGAGTCGCCTTTTTTTTGTCTATGAATCTATTATAGGTACAAAAAGATGCGAAGTCAATACTCTTTTT	ECK120035133	ACTGATTTTTAAGGCGACTGATGAGTCGCCTTTTTTTTGTCT	55.1755	0.0166136	apFAB323	TCCACACATTATACGAGCCGGATGATTAAAATACAA	2.56195
GTAACAACGGAAACCGGCCATTGCGCCGGTTTTTTTTGGCCTATGAATCTATTATAGGTACAAAAAGATGCGAAGTCAATACTCTTTTT	ECK120010855	GTAACAACGGAAACCGGCCATTGCGCCGGTTTTTTTTGGCCT	65.3941	1.08376	apFAB97	ATGAAATAATTATGGGTACAAAAAGATGCGAAAGCAAATAAATTTTTT	2.54577
GATCTAACTAAAAAGGCCGCTCTGCGGCCTTTTTTCTTTTCACTATGAATCTATTATAGGTACAAAAAGATGCGAAGTCAATACTCTTTTT	ECK120017009	GATCTAACTAAAAAGGCCGCTCTGCGGCCTTTTTTCTTTTCACT	67.5679	6.47266	apFAB78	ATACGTTAAATCTATCGCCGCAAGGGATAAATGTCAA	2.51889
ACAATTTTCGAAAAAACCCGCTTCGGCGGGTTTTTTTATAGCTAAAAATGAATCTATTATAGGTACAAAAAGATGCGAAGTCAATACTCTTTTT	ECK120015170	ACAATTTTCGAAAAAACCCGCTTCGGCGGGTTTTTTTATAGCTAAAA	85.7767	2.28272	apFAB57	ATGAAATAATTATGCCTATAGGTTAGACTTTATGTCAA	2.24474
AAGGTTGAAAAATAAAAACGGCGCTAAAAAGCGCCGTTTTTTTTGACGGTGGTAATGAATCTATTATAGGTACAAAAAGATGCGAAGTCAATACTCTTTTT	ECK120026481-R	AAGGTTGAAAAATAAAAACGGCGCTAAAAAGCGCCGTTTTTTTTGACGGTGGTA	87.24	45.9	apFAB72	ATGAAATAATTATGGGTACAAAAAGATGCGATGTCAA	2.14162
CAGATAAAAAAAATCCTTAGCTTTCGCTAAGGATGATTTCTATGAATCTATTATAGGTACAAAAAGATGCGAAGTCAATACTCTTTTT	BBa_B0062	CAGATAAAAAAAATCCTTAGCTTTCGCTAAGGATGATTTCT	110.632	16.2283	apFAB62	ATGAAATAATTATGCGAGCCGGATGATTAATTGTCAA	1.79915
ACAAGAAAAAAGGCACGTCATCTGACGTGCCTTTTTTATTTATGAATCTATTATAGGTACAAAAAGATGCGAAGTCAATACTCTTTTT	ECK120010858-R	ACAAGAAAAAAGGCACGTCATCTGACGTGCCTTTTTTATTT	127.125	50.4305	apFAB48	ATACGTTAAATCTAGGTACAAAAAGATGCGAAGTCAATACTCTTTTT	1.66979
CTCGGTACCAAATTCCAGAAAAGAGACGCTGAAAAGCGTCTTTTTTCGTTTTGGTCCATGAATCTATTATAGGTACAAAAAGATGCGAAGTCAATACTCTTTTT	ECK120034435	CTCGGTACCAAATTCCAGAAAAGAGACGCTGAAAAGCGTCTTTTTTCGTTTTGGTCC	239.913	3.39064	apFAB55	ATCCACACATTATACCTATAGGTTAGACTTTATGTCAA	1.60077
TAACAATCAGAAATGCCGGGAATAAATCCCGGCATTTTCATAATCAGATGAATCTATTATATCGCCGCAAGGGATAAAAAGCAAATAAATTTTTT					j23100	GCTAGCACTGTACCTAGGACTGAGCTAGCCGTCAA	1.57111
AAGGACACCAGAGCCTGCCAATGGCAGGCTCAGACTGATGAATGAATCTATTATATCGCCGCAAGGGATAAAAAGCAAATAAATTTTTT					apFAB77	ATGAAATAATTATGTCGCCGCAAGGGATAAATGTCAA	1.55546
GTTAAAAAAATGCCCGGTTGTGAAAAGCAACCGGGCATCATTGTGATGAATCTATTATATCGCCGCAAGGGATAAAAAGCAAATAAATTTTTT					j23104	GCTAGCACAATACCTAGGACTGAGCTAGCTGTCAA	1.45887
TGATCATCAAGGCTTCCTTCGGGAAGCCTTTCTACGTTAATGAATCTATTATATCGCCGCAAGGGATAAAAAGCAAATAAATTTTTT					apFAB33	ATACGTTAAATCTACCTATAGGTTAGACTTTAAGTCAATACTCTTTTT	1.39987
TTGAAGATAAAAAACCCTCTGTAGTAACAGAGGGTTTTGTTCATTCATATGAATCTATTATATCGCCGCAAGGGATAAAAAGCAAATAAATTTTTT					apFAB339	TCCACATAAATTACGAGCCGGATGATTAATTGTCAA	1.38495
TCCGGCATGAACAACGCGCACGTTGTCAGCAATCTGATGAATCTATTATATCGCCGCAAGGGATAAAAAGCAAATAAATTTTTT					apFAB321	TCCACATAAGTTACGAGCCGGATGATTAATTGTCAA	1.35686
AAAGTCAAAAGCCTCCGACCGGAGGCTTTTGACTTATGAATCTATTATATCGCCGCAAGGGATAAAAAGCAAATAAATTTTTT					apFAB115	ATCCACACATTATACAGAAAAATTTTCCTGATGTCGA	1.34852
AGTATGCACACGGGCAGCACGACGCTGCCCGATTTTTTTGCAATGAATCTATTATATCGCCGCAAGGGATAAAAAGCAAATAAATTTTTT					apFAB125	ATCCACACATTATATCGCCGCAAGGGATAAATGTCGA	1.31222
CTCACCCTAACCCTCTCCCCAGAGGGGCGAGGGGACCGACCGAATGAATCTATTATATCGCCGCAAGGGATAAAAAGCAAATAAATTTTTT					apFAB82	ATGAAATAATTATGCCTATAGGTTAGACTTTAAAGCAAATAAATTTTTT	1.29955
TGCGGAGGGAGTGGAAACGCCTCAGCCGGAACTGACCGAGGCGGTATAACTTAACGCAGTATGAATCTATTATATCGCCGCAAGGGATAAAAAGCAAATAAATTTTTT					j23102	GCTAGCACAGTACCTAGGACTGAGCTAGCTGTCAA	1.29901
AGGGGTAAAACCGTCCAGGAGCAGGGAAAAGGGCAGATGAATCTATTATATCGCCGCAAGGGATAAAAAGCAAATAAATTTTTT					apFAB346	TCCACAAACATTACGAGCCGGATGATTAATTGTCAA	1.29565
GGTATTCATTGCCTGATGCGACGCTTACGCGTCTTATCATGCCTACGGGAACCTGAATGAATCTATTATATCGCCGCAAGGGATAAAAAGCAAATAAATTTTTT					apFAB317	TCCACACATTATACGAGCCGGATGATTAAATATCAA	1.27417
AAAAACAAAAACCCCGGACTCTCATCCAGGGTTCTCTGCTTATGAATCTATTATATCGCCGCAAGGGATAAAAAGCAAATAAATTTTTT					apFAB63	ATACGTTAAATCTACGAGCCGGATGATTAATTGTCAA	1.13717
GTTATTAAATAGCCTGCCATCTGGCAGGCTTTTTTTATCGATGAATCTATTATATCGCCGCAAGGGATAAAAAGCAAATAAATTTTTT					apFAB64	ATGGCTGTAAGTATCAGAAAAATTTTCCTGATGTCAA	1.12003
GAAACGAACCGGGAGCGCTGTGAATACAGTGCTCCCTTTTTTTATTATGAATCTATTATATCGCCGCAAGGGATAAAAAGCAAATAAATTTTTT					apFAB322	TCCACACATTATACGAGCCGGATGATTAATACGCAA	1.09464
TACGAATAAACGGCTCAGAAATGAGCCGTTTATTTTTTCATGAATCTATTATATCGCCGCAAGGGATAAAAAGCAAATAAATTTTTT					apFAB150	ATCCACACATTATATCGCCGCAAGGGATAAATGTCTAACACCGTG	0.97757
CGAGTTTCAGAAAAGGGGGCCTGAGTGGCCCCTTTTTTCAAGCTGACATGAATCTATTATATCGCCGCAAGGGATAAAAAGCAAATAAATTTTTT					apFAB69	ATGGCTGTAAGTATGGTACAAAAAGATGCGATGTCAA	0.891258
GACTGAAATCGTACAGTAAAAAGCGAATAAAGGCTCCACGAAAGTGGGGCCTTTTTTATGAATCTATTATATCGCCGCAAGGGATAAAAAGCAAATAAATTTTTT					j23101	GCTAGCATAATACCTAGGACTGAGCTAGCTGTAAA	0.688381
GCCCGGACCAGGCCGCAGGGGGGAAACTCTGCGGCCTTTTTCGTTCTTACTATGAATCTATTATATCGCCGCAAGGGATAAAAAGCAAATAAATTTTTT					apFAB104	ATGGCTGTAAGTATCCTATAGGTTAGACTTTATGTCGA	0.675696
GCCAGTTGAAAGAGGGAGCTAGTCTCCCTCTTTTCGTTTCATGAATCTATTATATCGCCGCAAGGGATAAAAAGCAAATAAATTTTTT					apFAB89	ATGGCTGTAAGTATCAGAAAAATTTTCCTGAAAGCAAATAAATTTTTT	0.66813
TGCATAAAAAAGCCAACCCGCAGGTTGGCTTTTCTCGTTATGAATCTATTATATCGCCGCAAGGGATAAAAAGCAAATAAATTTTTT					apFAB306	TCCACAAACACTACGAGCCGGATGATTAATTGTCAA	0.663372
CATTGTTTGATGGGGCTGAAAGGCCCCATTTTTATTGGATGAATCTATTATATCGCCGCAAGGGATAAAAAGCAAATAAATTTTTT					apFAB338	TCCACACATCCTAGGAGCCGGATGATTAATTGTCAA	0.650154
TTATATAAAGCCCCGATTTATCGGGGTTTTTTGTTAATGAATCTATTATATCGCCGCAAGGGATAAAAAGCAAATAAATTTTTT					apFAB58	ATACGTTAAATCTACCTATAGGTTAGACTTTATGTCAA	0.613194
AGACAAAAAAACCCGCCGCAGCGGGTCTTTGAGCCATGAATCTATTATATCGCCGCAAGGGATAAAAAGCAAATAAATTTTTT					apFAB302	TCCACACATTATACGAGCCGGATGATTAAAAGGGAA	0.602657
GCATAATGACAAAAAAGGGCGCTTTCACTAGCGCCTTTTTTATTTACGCGTATGAATCTATTATATCGCCGCAAGGGATAAAAAGCAAATAAATTTTTT					apFAB73	ATACGTTAAATCTAGGTACAAAAAGATGCGATGTCAA	0.584332
AACGGTTTATTAGTCTGGAGACGGCAGACTATCCTCTTCCCATGAATCTATTATATCGCCGCAAGGGATAAAAAGCAAATAAATTTTTT					j23118	GCTAGCACAATACCTAGGACTGAGCTAGCCGTCAA	0.521929
ACCGGAAAACAAACTAAAGCGCCCTTGTGGCGCTTTAGTTTTGTTCATCTTATGAATCTATTATATCGCCGCAAGGGATAAAAAGCAAATAAATTTTTT					apFAB342	TCCACAAATTTTATGAGCCGGATGATTAATTGTCAA	0.494063
CGTAAAAAAACCCGCCCCGGCGGGTTTTTTTATACATGAATCTATTATATCGCCGCAAGGGATAAAAAGCAAATAAATTTTTT					apFAB87	ATGAAATAATTATGCGAGCCGGATGATTAATAAGCAAATAAATTTTTT	0.454549
GATGGCTCCGATGGATAACCAGCGCCGCTTAAGTCAGGAAATGAATCTATTATATCGCCGCAAGGGATAAAAAGCAAATAAATTTTTT					j23106	GCTAGCACTATACCTAGGACTGAGCTAGCCGTAAA	0.452361
CCCGCACTTAACCCGCTTCGGCGGGTTTTTGTTTTTATGAATCTATTATATCGCCGCAAGGGATAAAAAGCAAATAAATTTTTT					apFAB49	ATGGCTGTAAGTATTCGCCGCAAGGGATAAAAGTCAATACTCTTTTT	0.389148	1
ATCTCCTTTCACGGCCCATTCCTCATGGATGGGCCGTTTATTTCCCCATGAATCTATTATATCGCCGCAAGGGATAAAAAGCAAATAAATTTTTT					apFAB38	ATACGTTAAATCTACGAGCCGGATGATTAATAGTCAATACTCTTTTT	0.355996	2
CTCTGGTAGTCCTGGTAAGACGCGAACAGCGTCGCATCAGGCATATTGCCAATGAATCTATTATATCGCCGCAAGGGATAAAAAGCAAATAAATTTTTT					apFAB130	ATCCACACATTATACCTATAGGTTAGACTTTATGTCTAACACCGTG	0.294902	3
TGCTCGTACCAGGCCCCTGCAATTTCAACAGGGGCCTTTTTTTATCCATGAATCTATTATATCGCCGCAAGGGATAAAAAGCAAATAAATTTTTT					apFAB98	ATACGTTAAATCTAGGTACAAAAAGATGCGAAAGCAAATAAATTTTTT	0.291629	4
ATCGAACAAAGGGCCTGCGGGCCCTTTTTTCATTGATGAATCTATTATATCGCCGCAAGGGATAAAAAGCAAATAAATTTTTT					apFAB312	TCCACAAACACTAAGAGCCGGATGATTAATTGTCAA	0.270854	5
AATAAATGGATGCCCTGCGTAAGCGGGGCATTTTTCTTCCTATGAATCTATTATATCGCCGCAAGGGATAAAAAGCAAATAAATTTTTT					apFAB129	ATGGCTGTAAGTATCCTATAGGTTAGACTTTATGTCTAACACCGTG	0.240043	6
TACGTAAAAACCCGCTTCGGCGGGTTTTTACTTTATGAATCTATTATATCGCCGCAAGGGATAAAAAGCAAATAAATTTTTT					apFAB311	TCCACACAACCTACGAGCCGGATGATTAATTGTCAA	0.204605	7
GGCAGCATGCTGCCAGGTGATCCCCCTGGCCACCTCTTTTATGAATCTATTATATCGCCGCAAGGGATAAAAAGCAAATAAATTTTTT					j23107	GCTAGCATAATACCTAGGGCTGAGCTAGCCGTAAA	0.192877	8
AAAAGGATTCGCGGCTCTGCTCTTCAGAGCTGCTTTTATGATAATGAATCTATTATATCGCCGCAAGGGATAAAAAGCAAATAAATTTTTT					j23105	GCTAGCATAGTACCTAGGACTGAGCTAGCCGTAAA	0.18885	9
GTTATAAGACAAGGGAGCGATAATTCATCGCTCCCTTTTTCGTGCTTATGAATCTATTATATCGCCGCAAGGGATAAAAAGCAAATAAATTTTTT					apFAB277	TCCACACATTATACGAGCCGGATGATTAATAGGGAA	0.161269	10
AAGCACAAAAGCCAGTCTGGAAACAGGCTGGCTTTTTTTTGCGATGAATCTATTATATCGCCGCAAGGGATAAAAAGCAAATAAATTTTTT					apFAB300	TCCACACATTATACGAGCCGGATGATTAAGCGGCAA	0.148287	11
ACCTGTAAAAAAGGCAGCCATCTGGCTGCCTTAGTCTCCCCAATGAATCTATTATATCGCCGCAAGGGATAAAAAGCAAATAAATTTTTT					j23110	GCTAGCATTGTACCTAGGACTGAGCTAGCCGTAAA	0.125179	12
TGTGAAAAAGCCCGCGCAAGCGGGTTTTTTTATGATGAATCTATTATATCGCCGCAAGGGATAAAAAGCAAATAAATTTTTT					j23116	GCTAGCATAGTCCCTAGGACTGAGCTAGCTGTCAA	0.0809445	13	0.538462
GCTGATGCCAGAAAGGGTCCTGAATTTCAGGGCCCTTTTTTTACATGGATTGATGAATCTATTATATCGCCGCAAGGGATAAAAAGCAAATAAATTTTTT					j23114	GCTAGCATTGTACCTAGGACTGAGCTAGCCATAAA	0.0675335	14
CCTGTTGAGTAATAGTCAAAAGCCTCCGGTCGGAGGCTTTTGACTTTCTGCTTACATGAATCTATTATATCGCCGCAAGGGATAAAAAGCAAATAAATTTTTT					j23108	GCTAGCATTATACCTAGGACTGAGCTAGCTGTCAG	0.0670071	15
ACTGATTTTTAAGGCGACTGATGAGTCGCCTTTTTTTTGTCTATGAATCTATTATATCGCCGCAAGGGATAAAAAGCAAATAAATTTTTT					apFAB259	TCCACACATTATACGAGCCGGATGATTAAGTGTGAA	0.0553851	16
GTAACAACGGAAACCGGCCATTGCGCCGGTTTTTTTTGGCCTATGAATCTATTATATCGCCGCAAGGGATAAAAAGCAAATAAATTTTTT					j23115	GCTAGCATTGTACCAAGGGCTGAGCTAGCTATAAA	0.0342856	17
GATCTAACTAAAAAGGCCGCTCTGCGGCCTTTTTTCTTTTCACTATGAATCTATTATATCGCCGCAAGGGATAAAAAGCAAATAAATTTTTT					j23109	GCTAGCACAGTCCCTAGGACTGAGCTAGCTGTAAA	0.03316	18
ACAATTTTCGAAAAAACCCGCTTCGGCGGGTTTTTTTATAGCTAAAAATGAATCTATTATATCGCCGCAAGGGATAAAAAGCAAATAAATTTTTT					apFAB139	ATGGCTGTAAGTATCAGAAAAATTTTCCTGATGTCTAACACCGTG	0.0294737	19
AAGGTTGAAAAATAAAAACGGCGCTAAAAAGCGCCGTTTTTTTTGACGGTGGTAATGAATCTATTATATCGCCGCAAGGGATAAAAAGCAAATAAATTTTTT					j23113	GCTAGCATAATCCCTAGGACTGAGCTAGCCATCAG	0.0284555	20
CAGATAAAAAAAATCCTTAGCTTTCGCTAAGGATGATTTCTATGAATCTATTATATCGCCGCAAGGGATAAAAAGCAAATAAATTTTTT					j23112	GCTAGCATAATCCCTAGGACTGAGCTAGCTATCAG	0.0274494	21
ACAAGAAAAAAGGCACGTCATCTGACGTGCCTTTTTTATTTATGAATCTATTATATCGCCGCAAGGGATAAAAAGCAAATAAATTTTTT					apFAB134	ATGGCTGTAAGTATCGAGCCGGATGATTAATTGTCTAACACCGTG	0.0193569	22
CTCGGTACCAAATTCCAGAAAAGAGACGCTGAAAAGCGTCTTTTTTCGTTTTGGTCCATGAATCTATTATATCGCCGCAAGGGATAAAAAGCAAATAAATTTTTT					j23103	GCTAGCATAATCCCTAGGACTGAGCTAGCTATCAG	0.0184121	23
TAACAATCAGAAATGCCGGGAATAAATCCCGGCATTTTCATAATCAGATGAATCTATTATAGGTACAAAAAGATGCGAAAGCAAATAAATTTTTT					apFAB114	ATGGCTGTAAGTATCAGAAAAATTTTCCTGATGTCGA	0.0177461	24
AAGGACACCAGAGCCTGCCAATGGCAGGCTCAGACTGATGAATGAATCTATTATAGGTACAAAAAGATGCGAAAGCAAATAAATTTTTT					j23117	GCTAGCACAATCCCTAGGACTGAGCTAGCTGTCAA	0.0171357	25
GTTAAAAAAATGCCCGGTTGTGAAAAGCAACCGGGCATCATTGTGATGAATCTATTATAGGTACAAAAAGATGCGAAAGCAAATAAATTTTTT					apFAB109	ATGGCTGTAAGTATCGAGCCGGATGATTAATTGTCGA	0.0104279	26
TGATCATCAAGGCTTCCTTCGGGAAGCCTTTCTACGTTAATGAATCTATTATAGGTACAAAAAGATGCGAAAGCAAATAAATTTTTT					apFAB149	ATGGCTGTAAGTATTCGCCGCAAGGGATAAATGTCTAACACCGTG	0.00981872	27
TTGAAGATAAAAAACCCTCTGTAGTAACAGAGGGTTTTGTTCATTCATATGAATCTATTATAGGTACAAAAAGATGCGAAAGCAAATAAATTTTTT					apFAB124	ATGGCTGTAAGTATTCGCCGCAAGGGATAAATGTCGA	0.00843426	28
TCCGGCATGAACAACGCGCACGTTGTCAGCAATCTGATGAATCTATTATAGGTACAAAAAGATGCGAAAGCAAATAAATTTTTT
AAAGTCAAAAGCCTCCGACCGGAGGCTTTTGACTTATGAATCTATTATAGGTACAAAAAGATGCGAAAGCAAATAAATTTTTT
AGTATGCACACGGGCAGCACGACGCTGCCCGATTTTTTTGCAATGAATCTATTATAGGTACAAAAAGATGCGAAAGCAAATAAATTTTTT
CTCACCCTAACCCTCTCCCCAGAGGGGCGAGGGGACCGACCGAATGAATCTATTATAGGTACAAAAAGATGCGAAAGCAAATAAATTTTTT
TGCGGAGGGAGTGGAAACGCCTCAGCCGGAACTGACCGAGGCGGTATAACTTAACGCAGTATGAATCTATTATAGGTACAAAAAGATGCGAAAGCAAATAAATTTTTT
AGGGGTAAAACCGTCCAGGAGCAGGGAAAAGGGCAGATGAATCTATTATAGGTACAAAAAGATGCGAAAGCAAATAAATTTTTT
GGTATTCATTGCCTGATGCGACGCTTACGCGTCTTATCATGCCTACGGGAACCTGAATGAATCTATTATAGGTACAAAAAGATGCGAAAGCAAATAAATTTTTT
AAAAACAAAAACCCCGGACTCTCATCCAGGGTTCTCTGCTTATGAATCTATTATAGGTACAAAAAGATGCGAAAGCAAATAAATTTTTT
GTTATTAAATAGCCTGCCATCTGGCAGGCTTTTTTTATCGATGAATCTATTATAGGTACAAAAAGATGCGAAAGCAAATAAATTTTTT
GAAACGAACCGGGAGCGCTGTGAATACAGTGCTCCCTTTTTTTATTATGAATCTATTATAGGTACAAAAAGATGCGAAAGCAAATAAATTTTTT
TACGAATAAACGGCTCAGAAATGAGCCGTTTATTTTTTCATGAATCTATTATAGGTACAAAAAGATGCGAAAGCAAATAAATTTTTT
CGAGTTTCAGAAAAGGGGGCCTGAGTGGCCCCTTTTTTCAAGCTGACATGAATCTATTATAGGTACAAAAAGATGCGAAAGCAAATAAATTTTTT
GACTGAAATCGTACAGTAAAAAGCGAATAAAGGCTCCACGAAAGTGGGGCCTTTTTTATGAATCTATTATAGGTACAAAAAGATGCGAAAGCAAATAAATTTTTT
GCCCGGACCAGGCCGCAGGGGGGAAACTCTGCGGCCTTTTTCGTTCTTACTATGAATCTATTATAGGTACAAAAAGATGCGAAAGCAAATAAATTTTTT
GCCAGTTGAAAGAGGGAGCTAGTCTCCCTCTTTTCGTTTCATGAATCTATTATAGGTACAAAAAGATGCGAAAGCAAATAAATTTTTT
TGCATAAAAAAGCCAACCCGCAGGTTGGCTTTTCTCGTTATGAATCTATTATAGGTACAAAAAGATGCGAAAGCAAATAAATTTTTT
CATTGTTTGATGGGGCTGAAAGGCCCCATTTTTATTGGATGAATCTATTATAGGTACAAAAAGATGCGAAAGCAAATAAATTTTTT
TTATATAAAGCCCCGATTTATCGGGGTTTTTTGTTAATGAATCTATTATAGGTACAAAAAGATGCGAAAGCAAATAAATTTTTT
AGACAAAAAAACCCGCCGCAGCGGGTCTTTGAGCCATGAATCTATTATAGGTACAAAAAGATGCGAAAGCAAATAAATTTTTT
GCATAATGACAAAAAAGGGCGCTTTCACTAGCGCCTTTTTTATTTACGCGTATGAATCTATTATAGGTACAAAAAGATGCGAAAGCAAATAAATTTTTT
AACGGTTTATTAGTCTGGAGACGGCAGACTATCCTCTTCCCATGAATCTATTATAGGTACAAAAAGATGCGAAAGCAAATAAATTTTTT
ACCGGAAAACAAACTAAAGCGCCCTTGTGGCGCTTTAGTTTTGTTCATCTTATGAATCTATTATAGGTACAAAAAGATGCGAAAGCAAATAAATTTTTT
CGTAAAAAAACCCGCCCCGGCGGGTTTTTTTATACATGAATCTATTATAGGTACAAAAAGATGCGAAAGCAAATAAATTTTTT
GATGGCTCCGATGGATAACCAGCGCCGCTTAAGTCAGGAAATGAATCTATTATAGGTACAAAAAGATGCGAAAGCAAATAAATTTTTT
CCCGCACTTAACCCGCTTCGGCGGGTTTTTGTTTTTATGAATCTATTATAGGTACAAAAAGATGCGAAAGCAAATAAATTTTTT
ATCTCCTTTCACGGCCCATTCCTCATGGATGGGCCGTTTATTTCCCCATGAATCTATTATAGGTACAAAAAGATGCGAAAGCAAATAAATTTTTT
CTCTGGTAGTCCTGGTAAGACGCGAACAGCGTCGCATCAGGCATATTGCCAATGAATCTATTATAGGTACAAAAAGATGCGAAAGCAAATAAATTTTTT
TGCTCGTACCAGGCCCCTGCAATTTCAACAGGGGCCTTTTTTTATCCATGAATCTATTATAGGTACAAAAAGATGCGAAAGCAAATAAATTTTTT
ATCGAACAAAGGGCCTGCGGGCCCTTTTTTCATTGATGAATCTATTATAGGTACAAAAAGATGCGAAAGCAAATAAATTTTTT
AATAAATGGATGCCCTGCGTAAGCGGGGCATTTTTCTTCCTATGAATCTATTATAGGTACAAAAAGATGCGAAAGCAAATAAATTTTTT
TACGTAAAAACCCGCTTCGGCGGGTTTTTACTTTATGAATCTATTATAGGTACAAAAAGATGCGAAAGCAAATAAATTTTTT
GGCAGCATGCTGCCAGGTGATCCCCCTGGCCACCTCTTTTATGAATCTATTATAGGTACAAAAAGATGCGAAAGCAAATAAATTTTTT
AAAAGGATTCGCGGCTCTGCTCTTCAGAGCTGCTTTTATGATAATGAATCTATTATAGGTACAAAAAGATGCGAAAGCAAATAAATTTTTT
GTTATAAGACAAGGGAGCGATAATTCATCGCTCCCTTTTTCGTGCTTATGAATCTATTATAGGTACAAAAAGATGCGAAAGCAAATAAATTTTTT
AAGCACAAAAGCCAGTCTGGAAACAGGCTGGCTTTTTTTTGCGATGAATCTATTATAGGTACAAAAAGATGCGAAAGCAAATAAATTTTTT
ACCTGTAAAAAAGGCAGCCATCTGGCTGCCTTAGTCTCCCCAATGAATCTATTATAGGTACAAAAAGATGCGAAAGCAAATAAATTTTTT
TGTGAAAAAGCCCGCGCAAGCGGGTTTTTTTATGATGAATCTATTATAGGTACAAAAAGATGCGAAAGCAAATAAATTTTTT
GCTGATGCCAGAAAGGGTCCTGAATTTCAGGGCCCTTTTTTTACATGGATTGATGAATCTATTATAGGTACAAAAAGATGCGAAAGCAAATAAATTTTTT
CCTGTTGAGTAATAGTCAAAAGCCTCCGGTCGGAGGCTTTTGACTTTCTGCTTACATGAATCTATTATAGGTACAAAAAGATGCGAAAGCAAATAAATTTTTT
ACTGATTTTTAAGGCGACTGATGAGTCGCCTTTTTTTTGTCTATGAATCTATTATAGGTACAAAAAGATGCGAAAGCAAATAAATTTTTT
GTAACAACGGAAACCGGCCATTGCGCCGGTTTTTTTTGGCCTATGAATCTATTATAGGTACAAAAAGATGCGAAAGCAAATAAATTTTTT
GATCTAACTAAAAAGGCCGCTCTGCGGCCTTTTTTCTTTTCACTATGAATCTATTATAGGTACAAAAAGATGCGAAAGCAAATAAATTTTTT
ACAATTTTCGAAAAAACCCGCTTCGGCGGGTTTTTTTATAGCTAAAAATGAATCTATTATAGGTACAAAAAGATGCGAAAGCAAATAAATTTTTT
AAGGTTGAAAAATAAAAACGGCGCTAAAAAGCGCCGTTTTTTTTGACGGTGGTAATGAATCTATTATAGGTACAAAAAGATGCGAAAGCAAATAAATTTTTT
CAGATAAAAAAAATCCTTAGCTTTCGCTAAGGATGATTTCTATGAATCTATTATAGGTACAAAAAGATGCGAAAGCAAATAAATTTTTT
ACAAGAAAAAAGGCACGTCATCTGACGTGCCTTTTTTATTTATGAATCTATTATAGGTACAAAAAGATGCGAAAGCAAATAAATTTTTT
CTCGGTACCAAATTCCAGAAAAGAGACGCTGAAAAGCGTCTTTTTTCGTTTTGGTCCATGAATCTATTATAGGTACAAAAAGATGCGAAAGCAAATAAATTTTTT
TAACAATCAGAAATGCCGGGAATAAATCCCGGCATTTTCATAATCAGATGAAATAATTATGGGTACAAAAAGATGCGAAGTCAATACTCTTTTT
AAGGACACCAGAGCCTGCCAATGGCAGGCTCAGACTGATGAATGAAATAATTATGGGTACAAAAAGATGCGAAGTCAATACTCTTTTT
GTTAAAAAAATGCCCGGTTGTGAAAAGCAACCGGGCATCATTGTGATGAAATAATTATGGGTACAAAAAGATGCGAAGTCAATACTCTTTTT
TGATCATCAAGGCTTCCTTCGGGAAGCCTTTCTACGTTAATGAAATAATTATGGGTACAAAAAGATGCGAAGTCAATACTCTTTTT
TTGAAGATAAAAAACCCTCTGTAGTAACAGAGGGTTTTGTTCATTCATATGAAATAATTATGGGTACAAAAAGATGCGAAGTCAATACTCTTTTT
TCCGGCATGAACAACGCGCACGTTGTCAGCAATCTGATGAAATAATTATGGGTACAAAAAGATGCGAAGTCAATACTCTTTTT
AAAGTCAAAAGCCTCCGACCGGAGGCTTTTGACTTATGAAATAATTATGGGTACAAAAAGATGCGAAGTCAATACTCTTTTT
AGTATGCACACGGGCAGCACGACGCTGCCCGATTTTTTTGCAATGAAATAATTATGGGTACAAAAAGATGCGAAGTCAATACTCTTTTT
CTCACCCTAACCCTCTCCCCAGAGGGGCGAGGGGACCGACCGAATGAAATAATTATGGGTACAAAAAGATGCGAAGTCAATACTCTTTTT
TGCGGAGGGAGTGGAAACGCCTCAGCCGGAACTGACCGAGGCGGTATAACTTAACGCAGTATGAAATAATTATGGGTACAAAAAGATGCGAAGTCAATACTCTTTTT
AGGGGTAAAACCGTCCAGGAGCAGGGAAAAGGGCAGATGAAATAATTATGGGTACAAAAAGATGCGAAGTCAATACTCTTTTT
GGTATTCATTGCCTGATGCGACGCTTACGCGTCTTATCATGCCTACGGGAACCTGAATGAAATAATTATGGGTACAAAAAGATGCGAAGTCAATACTCTTTTT
AAAAACAAAAACCCCGGACTCTCATCCAGGGTTCTCTGCTTATGAAATAATTATGGGTACAAAAAGATGCGAAGTCAATACTCTTTTT
GTTATTAAATAGCCTGCCATCTGGCAGGCTTTTTTTATCGATGAAATAATTATGGGTACAAAAAGATGCGAAGTCAATACTCTTTTT
GAAACGAACCGGGAGCGCTGTGAATACAGTGCTCCCTTTTTTTATTATGAAATAATTATGGGTACAAAAAGATGCGAAGTCAATACTCTTTTT
TACGAATAAACGGCTCAGAAATGAGCCGTTTATTTTTTCATGAAATAATTATGGGTACAAAAAGATGCGAAGTCAATACTCTTTTT
CGAGTTTCAGAAAAGGGGGCCTGAGTGGCCCCTTTTTTCAAGCTGACATGAAATAATTATGGGTACAAAAAGATGCGAAGTCAATACTCTTTTT
GACTGAAATCGTACAGTAAAAAGCGAATAAAGGCTCCACGAAAGTGGGGCCTTTTTTATGAAATAATTATGGGTACAAAAAGATGCGAAGTCAATACTCTTTTT
GCCCGGACCAGGCCGCAGGGGGGAAACTCTGCGGCCTTTTTCGTTCTTACTATGAAATAATTATGGGTACAAAAAGATGCGAAGTCAATACTCTTTTT
GCCAGTTGAAAGAGGGAGCTAGTCTCCCTCTTTTCGTTTCATGAAATAATTATGGGTACAAAAAGATGCGAAGTCAATACTCTTTTT
TGCATAAAAAAGCCAACCCGCAGGTTGGCTTTTCTCGTTATGAAATAATTATGGGTACAAAAAGATGCGAAGTCAATACTCTTTTT
CATTGTTTGATGGGGCTGAAAGGCCCCATTTTTATTGGATGAAATAATTATGGGTACAAAAAGATGCGAAGTCAATACTCTTTTT
TTATATAAAGCCCCGATTTATCGGGGTTTTTTGTTAATGAAATAATTATGGGTACAAAAAGATGCGAAGTCAATACTCTTTTT
AGACAAAAAAACCCGCCGCAGCGGGTCTTTGAGCCATGAAATAATTATGGGTACAAAAAGATGCGAAGTCAATACTCTTTTT
GCATAATGACAAAAAAGGGCGCTTTCACTAGCGCCTTTTTTATTTACGCGTATGAAATAATTATGGGTACAAAAAGATGCGAAGTCAATACTCTTTTT
AACGGTTTATTAGTCTGGAGACGGCAGACTATCCTCTTCCCATGAAATAATTATGGGTACAAAAAGATGCGAAGTCAATACTCTTTTT
ACCGGAAAACAAACTAAAGCGCCCTTGTGGCGCTTTAGTTTTGTTCATCTTATGAAATAATTATGGGTACAAAAAGATGCGAAGTCAATACTCTTTTT
CGTAAAAAAACCCGCCCCGGCGGGTTTTTTTATACATGAAATAATTATGGGTACAAAAAGATGCGAAGTCAATACTCTTTTT
GATGGCTCCGATGGATAACCAGCGCCGCTTAAGTCAGGAAATGAAATAATTATGGGTACAAAAAGATGCGAAGTCAATACTCTTTTT
CCCGCACTTAACCCGCTTCGGCGGGTTTTTGTTTTTATGAAATAATTATGGGTACAAAAAGATGCGAAGTCAATACTCTTTTT
ATCTCCTTTCACGGCCCATTCCTCATGGATGGGCCGTTTATTTCCCCATGAAATAATTATGGGTACAAAAAGATGCGAAGTCAATACTCTTTTT
CTCTGGTAGTCCTGGTAAGACGCGAACAGCGTCGCATCAGGCATATTGCCAATGAAATAATTATGGGTACAAAAAGATGCGAAGTCAATACTCTTTTT
TGCTCGTACCAGGCCCCTGCAATTTCAACAGGGGCCTTTTTTTATCCATGAAATAATTATGGGTACAAAAAGATGCGAAGTCAATACTCTTTTT
ATCGAACAAAGGGCCTGCGGGCCCTTTTTTCATTGATGAAATAATTATGGGTACAAAAAGATGCGAAGTCAATACTCTTTTT
AATAAATGGATGCCCTGCGTAAGCGGGGCATTTTTCTTCCTATGAAATAATTATGGGTACAAAAAGATGCGAAGTCAATACTCTTTTT
TACGTAAAAACCCGCTTCGGCGGGTTTTTACTTTATGAAATAATTATGGGTACAAAAAGATGCGAAGTCAATACTCTTTTT
GGCAGCATGCTGCCAGGTGATCCCCCTGGCCACCTCTTTTATGAAATAATTATGGGTACAAAAAGATGCGAAGTCAATACTCTTTTT
AAAAGGATTCGCGGCTCTGCTCTTCAGAGCTGCTTTTATGATAATGAAATAATTATGGGTACAAAAAGATGCGAAGTCAATACTCTTTTT
GTTATAAGACAAGGGAGCGATAATTCATCGCTCCCTTTTTCGTGCTTATGAAATAATTATGGGTACAAAAAGATGCGAAGTCAATACTCTTTTT
AAGCACAAAAGCCAGTCTGGAAACAGGCTGGCTTTTTTTTGCGATGAAATAATTATGGGTACAAAAAGATGCGAAGTCAATACTCTTTTT
ACCTGTAAAAAAGGCAGCCATCTGGCTGCCTTAGTCTCCCCAATGAAATAATTATGGGTACAAAAAGATGCGAAGTCAATACTCTTTTT
TGTGAAAAAGCCCGCGCAAGCGGGTTTTTTTATGATGAAATAATTATGGGTACAAAAAGATGCGAAGTCAATACTCTTTTT
GCTGATGCCAGAAAGGGTCCTGAATTTCAGGGCCCTTTTTTTACATGGATTGATGAAATAATTATGGGTACAAAAAGATGCGAAGTCAATACTCTTTTT
CCTGTTGAGTAATAGTCAAAAGCCTCCGGTCGGAGGCTTTTGACTTTCTGCTTACATGAAATAATTATGGGTACAAAAAGATGCGAAGTCAATACTCTTTTT
ACTGATTTTTAAGGCGACTGATGAGTCGCCTTTTTTTTGTCTATGAAATAATTATGGGTACAAAAAGATGCGAAGTCAATACTCTTTTT
GTAACAACGGAAACCGGCCATTGCGCCGGTTTTTTTTGGCCTATGAAATAATTATGGGTACAAAAAGATGCGAAGTCAATACTCTTTTT
GATCTAACTAAAAAGGCCGCTCTGCGGCCTTTTTTCTTTTCACTATGAAATAATTATGGGTACAAAAAGATGCGAAGTCAATACTCTTTTT
ACAATTTTCGAAAAAACCCGCTTCGGCGGGTTTTTTTATAGCTAAAAATGAAATAATTATGGGTACAAAAAGATGCGAAGTCAATACTCTTTTT
AAGGTTGAAAAATAAAAACGGCGCTAAAAAGCGCCGTTTTTTTTGACGGTGGTAATGAAATAATTATGGGTACAAAAAGATGCGAAGTCAATACTCTTTTT
CAGATAAAAAAAATCCTTAGCTTTCGCTAAGGATGATTTCTATGAAATAATTATGGGTACAAAAAGATGCGAAGTCAATACTCTTTTT
ACAAGAAAAAAGGCACGTCATCTGACGTGCCTTTTTTATTTATGAAATAATTATGGGTACAAAAAGATGCGAAGTCAATACTCTTTTT
CTCGGTACCAAATTCCAGAAAAGAGACGCTGAAAAGCGTCTTTTTTCGTTTTGGTCCATGAAATAATTATGGGTACAAAAAGATGCGAAGTCAATACTCTTTTT
TAACAATCAGAAATGCCGGGAATAAATCCCGGCATTTTCATAATCAGATGAAATAATTATGCAGAAAAATTTTCCTGAAGTCAATACTCTTTTT
AAGGACACCAGAGCCTGCCAATGGCAGGCTCAGACTGATGAATGAAATAATTATGCAGAAAAATTTTCCTGAAGTCAATACTCTTTTT
GTTAAAAAAATGCCCGGTTGTGAAAAGCAACCGGGCATCATTGTGATGAAATAATTATGCAGAAAAATTTTCCTGAAGTCAATACTCTTTTT
TGATCATCAAGGCTTCCTTCGGGAAGCCTTTCTACGTTAATGAAATAATTATGCAGAAAAATTTTCCTGAAGTCAATACTCTTTTT
TTGAAGATAAAAAACCCTCTGTAGTAACAGAGGGTTTTGTTCATTCATATGAAATAATTATGCAGAAAAATTTTCCTGAAGTCAATACTCTTTTT
TCCGGCATGAACAACGCGCACGTTGTCAGCAATCTGATGAAATAATTATGCAGAAAAATTTTCCTGAAGTCAATACTCTTTTT
AAAGTCAAAAGCCTCCGACCGGAGGCTTTTGACTTATGAAATAATTATGCAGAAAAATTTTCCTGAAGTCAATACTCTTTTT
AGTATGCACACGGGCAGCACGACGCTGCCCGATTTTTTTGCAATGAAATAATTATGCAGAAAAATTTTCCTGAAGTCAATACTCTTTTT
CTCACCCTAACCCTCTCCCCAGAGGGGCGAGGGGACCGACCGAATGAAATAATTATGCAGAAAAATTTTCCTGAAGTCAATACTCTTTTT
TGCGGAGGGAGTGGAAACGCCTCAGCCGGAACTGACCGAGGCGGTATAACTTAACGCAGTATGAAATAATTATGCAGAAAAATTTTCCTGAAGTCAATACTCTTTTT
AGGGGTAAAACCGTCCAGGAGCAGGGAAAAGGGCAGATGAAATAATTATGCAGAAAAATTTTCCTGAAGTCAATACTCTTTTT
GGTATTCATTGCCTGATGCGACGCTTACGCGTCTTATCATGCCTACGGGAACCTGAATGAAATAATTATGCAGAAAAATTTTCCTGAAGTCAATACTCTTTTT
AAAAACAAAAACCCCGGACTCTCATCCAGGGTTCTCTGCTTATGAAATAATTATGCAGAAAAATTTTCCTGAAGTCAATACTCTTTTT
GTTATTAAATAGCCTGCCATCTGGCAGGCTTTTTTTATCGATGAAATAATTATGCAGAAAAATTTTCCTGAAGTCAATACTCTTTTT
GAAACGAACCGGGAGCGCTGTGAATACAGTGCTCCCTTTTTTTATTATGAAATAATTATGCAGAAAAATTTTCCTGAAGTCAATACTCTTTTT
TACGAATAAACGGCTCAGAAATGAGCCGTTTATTTTTTCATGAAATAATTATGCAGAAAAATTTTCCTGAAGTCAATACTCTTTTT
CGAGTTTCAGAAAAGGGGGCCTGAGTGGCCCCTTTTTTCAAGCTGACATGAAATAATTATGCAGAAAAATTTTCCTGAAGTCAATACTCTTTTT
GACTGAAATCGTACAGTAAAAAGCGAATAAAGGCTCCACGAAAGTGGGGCCTTTTTTATGAAATAATTATGCAGAAAAATTTTCCTGAAGTCAATACTCTTTTT
GCCCGGACCAGGCCGCAGGGGGGAAACTCTGCGGCCTTTTTCGTTCTTACTATGAAATAATTATGCAGAAAAATTTTCCTGAAGTCAATACTCTTTTT
GCCAGTTGAAAGAGGGAGCTAGTCTCCCTCTTTTCGTTTCATGAAATAATTATGCAGAAAAATTTTCCTGAAGTCAATACTCTTTTT
TGCATAAAAAAGCCAACCCGCAGGTTGGCTTTTCTCGTTATGAAATAATTATGCAGAAAAATTTTCCTGAAGTCAATACTCTTTTT
CATTGTTTGATGGGGCTGAAAGGCCCCATTTTTATTGGATGAAATAATTATGCAGAAAAATTTTCCTGAAGTCAATACTCTTTTT
TTATATAAAGCCCCGATTTATCGGGGTTTTTTGTTAATGAAATAATTATGCAGAAAAATTTTCCTGAAGTCAATACTCTTTTT
AGACAAAAAAACCCGCCGCAGCGGGTCTTTGAGCCATGAAATAATTATGCAGAAAAATTTTCCTGAAGTCAATACTCTTTTT
GCATAATGACAAAAAAGGGCGCTTTCACTAGCGCCTTTTTTATTTACGCGTATGAAATAATTATGCAGAAAAATTTTCCTGAAGTCAATACTCTTTTT
AACGGTTTATTAGTCTGGAGACGGCAGACTATCCTCTTCCCATGAAATAATTATGCAGAAAAATTTTCCTGAAGTCAATACTCTTTTT
ACCGGAAAACAAACTAAAGCGCCCTTGTGGCGCTTTAGTTTTGTTCATCTTATGAAATAATTATGCAGAAAAATTTTCCTGAAGTCAATACTCTTTTT
CGTAAAAAAACCCGCCCCGGCGGGTTTTTTTATACATGAAATAATTATGCAGAAAAATTTTCCTGAAGTCAATACTCTTTTT
GATGGCTCCGATGGATAACCAGCGCCGCTTAAGTCAGGAAATGAAATAATTATGCAGAAAAATTTTCCTGAAGTCAATACTCTTTTT
CCCGCACTTAACCCGCTTCGGCGGGTTTTTGTTTTTATGAAATAATTATGCAGAAAAATTTTCCTGAAGTCAATACTCTTTTT
ATCTCCTTTCACGGCCCATTCCTCATGGATGGGCCGTTTATTTCCCCATGAAATAATTATGCAGAAAAATTTTCCTGAAGTCAATACTCTTTTT
CTCTGGTAGTCCTGGTAAGACGCGAACAGCGTCGCATCAGGCATATTGCCAATGAAATAATTATGCAGAAAAATTTTCCTGAAGTCAATACTCTTTTT
TGCTCGTACCAGGCCCCTGCAATTTCAACAGGGGCCTTTTTTTATCCATGAAATAATTATGCAGAAAAATTTTCCTGAAGTCAATACTCTTTTT
ATCGAACAAAGGGCCTGCGGGCCCTTTTTTCATTGATGAAATAATTATGCAGAAAAATTTTCCTGAAGTCAATACTCTTTTT
AATAAATGGATGCCCTGCGTAAGCGGGGCATTTTTCTTCCTATGAAATAATTATGCAGAAAAATTTTCCTGAAGTCAATACTCTTTTT
TACGTAAAAACCCGCTTCGGCGGGTTTTTACTTTATGAAATAATTATGCAGAAAAATTTTCCTGAAGTCAATACTCTTTTT
GGCAGCATGCTGCCAGGTGATCCCCCTGGCCACCTCTTTTATGAAATAATTATGCAGAAAAATTTTCCTGAAGTCAATACTCTTTTT
AAAAGGATTCGCGGCTCTGCTCTTCAGAGCTGCTTTTATGATAATGAAATAATTATGCAGAAAAATTTTCCTGAAGTCAATACTCTTTTT
GTTATAAGACAAGGGAGCGATAATTCATCGCTCCCTTTTTCGTGCTTATGAAATAATTATGCAGAAAAATTTTCCTGAAGTCAATACTCTTTTT
AAGCACAAAAGCCAGTCTGGAAACAGGCTGGCTTTTTTTTGCGATGAAATAATTATGCAGAAAAATTTTCCTGAAGTCAATACTCTTTTT
ACCTGTAAAAAAGGCAGCCATCTGGCTGCCTTAGTCTCCCCAATGAAATAATTATGCAGAAAAATTTTCCTGAAGTCAATACTCTTTTT
TGTGAAAAAGCCCGCGCAAGCGGGTTTTTTTATGATGAAATAATTATGCAGAAAAATTTTCCTGAAGTCAATACTCTTTTT
GCTGATGCCAGAAAGGGTCCTGAATTTCAGGGCCCTTTTTTTACATGGATTGATGAAATAATTATGCAGAAAAATTTTCCTGAAGTCAATACTCTTTTT
CCTGTTGAGTAATAGTCAAAAGCCTCCGGTCGGAGGCTTTTGACTTTCTGCTTACATGAAATAATTATGCAGAAAAATTTTCCTGAAGTCAATACTCTTTTT
ACTGATTTTTAAGGCGACTGATGAGTCGCCTTTTTTTTGTCTATGAAATAATTATGCAGAAAAATTTTCCTGAAGTCAATACTCTTTTT
GTAACAACGGAAACCGGCCATTGCGCCGGTTTTTTTTGGCCTATGAAATAATTATGCAGAAAAATTTTCCTGAAGTCAATACTCTTTTT
GATCTAACTAAAAAGGCCGCTCTGCGGCCTTTTTTCTTTTCACTATGAAATAATTATGCAGAAAAATTTTCCTGAAGTCAATACTCTTTTT
ACAATTTTCGAAAAAACCCGCTTCGGCGGGTTTTTTTATAGCTAAAAATGAAATAATTATGCAGAAAAATTTTCCTGAAGTCAATACTCTTTTT
AAGGTTGAAAAATAAAAACGGCGCTAAAAAGCGCCGTTTTTTTTGACGGTGGTAATGAAATAATTATGCAGAAAAATTTTCCTGAAGTCAATACTCTTTTT
CAGATAAAAAAAATCCTTAGCTTTCGCTAAGGATGATTTCTATGAAATAATTATGCAGAAAAATTTTCCTGAAGTCAATACTCTTTTT
ACAAGAAAAAAGGCACGTCATCTGACGTGCCTTTTTTATTTATGAAATAATTATGCAGAAAAATTTTCCTGAAGTCAATACTCTTTTT
CTCGGTACCAAATTCCAGAAAAGAGACGCTGAAAAGCGTCTTTTTTCGTTTTGGTCCATGAAATAATTATGCAGAAAAATTTTCCTGAAGTCAATACTCTTTTT
TAACAATCAGAAATGCCGGGAATAAATCCCGGCATTTTCATAATCAGATCCACACATTATAGGTACAAAAAGATGCGAAAGCAAATAAATTTTTT
AAGGACACCAGAGCCTGCCAATGGCAGGCTCAGACTGATGAATCCACACATTATAGGTACAAAAAGATGCGAAAGCAAATAAATTTTTT
GTTAAAAAAATGCCCGGTTGTGAAAAGCAACCGGGCATCATTGTGATCCACACATTATAGGTACAAAAAGATGCGAAAGCAAATAAATTTTTT
TGATCATCAAGGCTTCCTTCGGGAAGCCTTTCTACGTTAATCCACACATTATAGGTACAAAAAGATGCGAAAGCAAATAAATTTTTT
TTGAAGATAAAAAACCCTCTGTAGTAACAGAGGGTTTTGTTCATTCATATCCACACATTATAGGTACAAAAAGATGCGAAAGCAAATAAATTTTTT
TCCGGCATGAACAACGCGCACGTTGTCAGCAATCTGATCCACACATTATAGGTACAAAAAGATGCGAAAGCAAATAAATTTTTT
AAAGTCAAAAGCCTCCGACCGGAGGCTTTTGACTTATCCACACATTATAGGTACAAAAAGATGCGAAAGCAAATAAATTTTTT
AGTATGCACACGGGCAGCACGACGCTGCCCGATTTTTTTGCAATCCACACATTATAGGTACAAAAAGATGCGAAAGCAAATAAATTTTTT
CTCACCCTAACCCTCTCCCCAGAGGGGCGAGGGGACCGACCGAATCCACACATTATAGGTACAAAAAGATGCGAAAGCAAATAAATTTTTT
TGCGGAGGGAGTGGAAACGCCTCAGCCGGAACTGACCGAGGCGGTATAACTTAACGCAGTATCCACACATTATAGGTACAAAAAGATGCGAAAGCAAATAAATTTTTT
AGGGGTAAAACCGTCCAGGAGCAGGGAAAAGGGCAGATCCACACATTATAGGTACAAAAAGATGCGAAAGCAAATAAATTTTTT
GGTATTCATTGCCTGATGCGACGCTTACGCGTCTTATCATGCCTACGGGAACCTGAATCCACACATTATAGGTACAAAAAGATGCGAAAGCAAATAAATTTTTT
AAAAACAAAAACCCCGGACTCTCATCCAGGGTTCTCTGCTTATCCACACATTATAGGTACAAAAAGATGCGAAAGCAAATAAATTTTTT
GTTATTAAATAGCCTGCCATCTGGCAGGCTTTTTTTATCGATCCACACATTATAGGTACAAAAAGATGCGAAAGCAAATAAATTTTTT
GAAACGAACCGGGAGCGCTGTGAATACAGTGCTCCCTTTTTTTATTATCCACACATTATAGGTACAAAAAGATGCGAAAGCAAATAAATTTTTT
TACGAATAAACGGCTCAGAAATGAGCCGTTTATTTTTTCATCCACACATTATAGGTACAAAAAGATGCGAAAGCAAATAAATTTTTT
CGAGTTTCAGAAAAGGGGGCCTGAGTGGCCCCTTTTTTCAAGCTGACATCCACACATTATAGGTACAAAAAGATGCGAAAGCAAATAAATTTTTT
GACTGAAATCGTACAGTAAAAAGCGAATAAAGGCTCCACGAAAGTGGGGCCTTTTTTATCCACACATTATAGGTACAAAAAGATGCGAAAGCAAATAAATTTTTT
GCCCGGACCAGGCCGCAGGGGGGAAACTCTGCGGCCTTTTTCGTTCTTACTATCCACACATTATAGGTACAAAAAGATGCGAAAGCAAATAAATTTTTT
GCCAGTTGAAAGAGGGAGCTAGTCTCCCTCTTTTCGTTTCATCCACACATTATAGGTACAAAAAGATGCGAAAGCAAATAAATTTTTT
TGCATAAAAAAGCCAACCCGCAGGTTGGCTTTTCTCGTTATCCACACATTATAGGTACAAAAAGATGCGAAAGCAAATAAATTTTTT
CATTGTTTGATGGGGCTGAAAGGCCCCATTTTTATTGGATCCACACATTATAGGTACAAAAAGATGCGAAAGCAAATAAATTTTTT
TTATATAAAGCCCCGATTTATCGGGGTTTTTTGTTAATCCACACATTATAGGTACAAAAAGATGCGAAAGCAAATAAATTTTTT
AGACAAAAAAACCCGCCGCAGCGGGTCTTTGAGCCATCCACACATTATAGGTACAAAAAGATGCGAAAGCAAATAAATTTTTT
GCATAATGACAAAAAAGGGCGCTTTCACTAGCGCCTTTTTTATTTACGCGTATCCACACATTATAGGTACAAAAAGATGCGAAAGCAAATAAATTTTTT
AACGGTTTATTAGTCTGGAGACGGCAGACTATCCTCTTCCCATCCACACATTATAGGTACAAAAAGATGCGAAAGCAAATAAATTTTTT
ACCGGAAAACAAACTAAAGCGCCCTTGTGGCGCTTTAGTTTTGTTCATCTTATCCACACATTATAGGTACAAAAAGATGCGAAAGCAAATAAATTTTTT
CGTAAAAAAACCCGCCCCGGCGGGTTTTTTTATACATCCACACATTATAGGTACAAAAAGATGCGAAAGCAAATAAATTTTTT
GATGGCTCCGATGGATAACCAGCGCCGCTTAAGTCAGGAAATCCACACATTATAGGTACAAAAAGATGCGAAAGCAAATAAATTTTTT
CCCGCACTTAACCCGCTTCGGCGGGTTTTTGTTTTTATCCACACATTATAGGTACAAAAAGATGCGAAAGCAAATAAATTTTTT
ATCTCCTTTCACGGCCCATTCCTCATGGATGGGCCGTTTATTTCCCCATCCACACATTATAGGTACAAAAAGATGCGAAAGCAAATAAATTTTTT
CTCTGGTAGTCCTGGTAAGACGCGAACAGCGTCGCATCAGGCATATTGCCAATCCACACATTATAGGTACAAAAAGATGCGAAAGCAAATAAATTTTTT
TGCTCGTACCAGGCCCCTGCAATTTCAACAGGGGCCTTTTTTTATCCATCCACACATTATAGGTACAAAAAGATGCGAAAGCAAATAAATTTTTT
ATCGAACAAAGGGCCTGCGGGCCCTTTTTTCATTGATCCACACATTATAGGTACAAAAAGATGCGAAAGCAAATAAATTTTTT
AATAAATGGATGCCCTGCGTAAGCGGGGCATTTTTCTTCCTATCCACACATTATAGGTACAAAAAGATGCGAAAGCAAATAAATTTTTT
TACGTAAAAACCCGCTTCGGCGGGTTTTTACTTTATCCACACATTATAGGTACAAAAAGATGCGAAAGCAAATAAATTTTTT
GGCAGCATGCTGCCAGGTGATCCCCCTGGCCACCTCTTTTATCCACACATTATAGGTACAAAAAGATGCGAAAGCAAATAAATTTTTT
AAAAGGATTCGCGGCTCTGCTCTTCAGAGCTGCTTTTATGATAATCCACACATTATAGGTACAAAAAGATGCGAAAGCAAATAAATTTTTT
GTTATAAGACAAGGGAGCGATAATTCATCGCTCCCTTTTTCGTGCTTATCCACACATTATAGGTACAAAAAGATGCGAAAGCAAATAAATTTTTT
AAGCACAAAAGCCAGTCTGGAAACAGGCTGGCTTTTTTTTGCGATCCACACATTATAGGTACAAAAAGATGCGAAAGCAAATAAATTTTTT
ACCTGTAAAAAAGGCAGCCATCTGGCTGCCTTAGTCTCCCCAATCCACACATTATAGGTACAAAAAGATGCGAAAGCAAATAAATTTTTT
TGTGAAAAAGCCCGCGCAAGCGGGTTTTTTTATGATCCACACATTATAGGTACAAAAAGATGCGAAAGCAAATAAATTTTTT
GCTGATGCCAGAAAGGGTCCTGAATTTCAGGGCCCTTTTTTTACATGGATTGATCCACACATTATAGGTACAAAAAGATGCGAAAGCAAATAAATTTTTT
CCTGTTGAGTAATAGTCAAAAGCCTCCGGTCGGAGGCTTTTGACTTTCTGCTTACATCCACACATTATAGGTACAAAAAGATGCGAAAGCAAATAAATTTTTT
ACTGATTTTTAAGGCGACTGATGAGTCGCCTTTTTTTTGTCTATCCACACATTATAGGTACAAAAAGATGCGAAAGCAAATAAATTTTTT
GTAACAACGGAAACCGGCCATTGCGCCGGTTTTTTTTGGCCTATCCACACATTATAGGTACAAAAAGATGCGAAAGCAAATAAATTTTTT
GATCTAACTAAAAAGGCCGCTCTGCGGCCTTTTTTCTTTTCACTATCCACACATTATAGGTACAAAAAGATGCGAAAGCAAATAAATTTTTT
ACAATTTTCGAAAAAACCCGCTTCGGCGGGTTTTTTTATAGCTAAAAATCCACACATTATAGGTACAAAAAGATGCGAAAGCAAATAAATTTTTT
AAGGTTGAAAAATAAAAACGGCGCTAAAAAGCGCCGTTTTTTTTGACGGTGGTAATCCACACATTATAGGTACAAAAAGATGCGAAAGCAAATAAATTTTTT
CAGATAAAAAAAATCCTTAGCTTTCGCTAAGGATGATTTCTATCCACACATTATAGGTACAAAAAGATGCGAAAGCAAATAAATTTTTT
ACAAGAAAAAAGGCACGTCATCTGACGTGCCTTTTTTATTTATCCACACATTATAGGTACAAAAAGATGCGAAAGCAAATAAATTTTTT
CTCGGTACCAAATTCCAGAAAAGAGACGCTGAAAAGCGTCTTTTTTCGTTTTGGTCCATCCACACATTATAGGTACAAAAAGATGCGAAAGCAAATAAATTTTTT
TAACAATCAGAAATGCCGGGAATAAATCCCGGCATTTTCATAATCAGATGAATCTATTATACGAGCCGGATGATTAATAGTCAATACTCTTTTT
AAGGACACCAGAGCCTGCCAATGGCAGGCTCAGACTGATGAATGAATCTATTATACGAGCCGGATGATTAATAGTCAATACTCTTTTT
GTTAAAAAAATGCCCGGTTGTGAAAAGCAACCGGGCATCATTGTGATGAATCTATTATACGAGCCGGATGATTAATAGTCAATACTCTTTTT
TGATCATCAAGGCTTCCTTCGGGAAGCCTTTCTACGTTAATGAATCTATTATACGAGCCGGATGATTAATAGTCAATACTCTTTTT
TTGAAGATAAAAAACCCTCTGTAGTAACAGAGGGTTTTGTTCATTCATATGAATCTATTATACGAGCCGGATGATTAATAGTCAATACTCTTTTT
TCCGGCATGAACAACGCGCACGTTGTCAGCAATCTGATGAATCTATTATACGAGCCGGATGATTAATAGTCAATACTCTTTTT
AAAGTCAAAAGCCTCCGACCGGAGGCTTTTGACTTATGAATCTATTATACGAGCCGGATGATTAATAGTCAATACTCTTTTT
AGTATGCACACGGGCAGCACGACGCTGCCCGATTTTTTTGCAATGAATCTATTATACGAGCCGGATGATTAATAGTCAATACTCTTTTT
CTCACCCTAACCCTCTCCCCAGAGGGGCGAGGGGACCGACCGAATGAATCTATTATACGAGCCGGATGATTAATAGTCAATACTCTTTTT
TGCGGAGGGAGTGGAAACGCCTCAGCCGGAACTGACCGAGGCGGTATAACTTAACGCAGTATGAATCTATTATACGAGCCGGATGATTAATAGTCAATACTCTTTTT
AGGGGTAAAACCGTCCAGGAGCAGGGAAAAGGGCAGATGAATCTATTATACGAGCCGGATGATTAATAGTCAATACTCTTTTT
GGTATTCATTGCCTGATGCGACGCTTACGCGTCTTATCATGCCTACGGGAACCTGAATGAATCTATTATACGAGCCGGATGATTAATAGTCAATACTCTTTTT
AAAAACAAAAACCCCGGACTCTCATCCAGGGTTCTCTGCTTATGAATCTATTATACGAGCCGGATGATTAATAGTCAATACTCTTTTT
GTTATTAAATAGCCTGCCATCTGGCAGGCTTTTTTTATCGATGAATCTATTATACGAGCCGGATGATTAATAGTCAATACTCTTTTT
GAAACGAACCGGGAGCGCTGTGAATACAGTGCTCCCTTTTTTTATTATGAATCTATTATACGAGCCGGATGATTAATAGTCAATACTCTTTTT
TACGAATAAACGGCTCAGAAATGAGCCGTTTATTTTTTCATGAATCTATTATACGAGCCGGATGATTAATAGTCAATACTCTTTTT
CGAGTTTCAGAAAAGGGGGCCTGAGTGGCCCCTTTTTTCAAGCTGACATGAATCTATTATACGAGCCGGATGATTAATAGTCAATACTCTTTTT
GACTGAAATCGTACAGTAAAAAGCGAATAAAGGCTCCACGAAAGTGGGGCCTTTTTTATGAATCTATTATACGAGCCGGATGATTAATAGTCAATACTCTTTTT
GCCCGGACCAGGCCGCAGGGGGGAAACTCTGCGGCCTTTTTCGTTCTTACTATGAATCTATTATACGAGCCGGATGATTAATAGTCAATACTCTTTTT
GCCAGTTGAAAGAGGGAGCTAGTCTCCCTCTTTTCGTTTCATGAATCTATTATACGAGCCGGATGATTAATAGTCAATACTCTTTTT
TGCATAAAAAAGCCAACCCGCAGGTTGGCTTTTCTCGTTATGAATCTATTATACGAGCCGGATGATTAATAGTCAATACTCTTTTT
CATTGTTTGATGGGGCTGAAAGGCCCCATTTTTATTGGATGAATCTATTATACGAGCCGGATGATTAATAGTCAATACTCTTTTT
TTATATAAAGCCCCGATTTATCGGGGTTTTTTGTTAATGAATCTATTATACGAGCCGGATGATTAATAGTCAATACTCTTTTT
AGACAAAAAAACCCGCCGCAGCGGGTCTTTGAGCCATGAATCTATTATACGAGCCGGATGATTAATAGTCAATACTCTTTTT
GCATAATGACAAAAAAGGGCGCTTTCACTAGCGCCTTTTTTATTTACGCGTATGAATCTATTATACGAGCCGGATGATTAATAGTCAATACTCTTTTT
AACGGTTTATTAGTCTGGAGACGGCAGACTATCCTCTTCCCATGAATCTATTATACGAGCCGGATGATTAATAGTCAATACTCTTTTT
ACCGGAAAACAAACTAAAGCGCCCTTGTGGCGCTTTAGTTTTGTTCATCTTATGAATCTATTATACGAGCCGGATGATTAATAGTCAATACTCTTTTT
CGTAAAAAAACCCGCCCCGGCGGGTTTTTTTATACATGAATCTATTATACGAGCCGGATGATTAATAGTCAATACTCTTTTT
GATGGCTCCGATGGATAACCAGCGCCGCTTAAGTCAGGAAATGAATCTATTATACGAGCCGGATGATTAATAGTCAATACTCTTTTT
CCCGCACTTAACCCGCTTCGGCGGGTTTTTGTTTTTATGAATCTATTATACGAGCCGGATGATTAATAGTCAATACTCTTTTT
ATCTCCTTTCACGGCCCATTCCTCATGGATGGGCCGTTTATTTCCCCATGAATCTATTATACGAGCCGGATGATTAATAGTCAATACTCTTTTT
CTCTGGTAGTCCTGGTAAGACGCGAACAGCGTCGCATCAGGCATATTGCCAATGAATCTATTATACGAGCCGGATGATTAATAGTCAATACTCTTTTT
TGCTCGTACCAGGCCCCTGCAATTTCAACAGGGGCCTTTTTTTATCCATGAATCTATTATACGAGCCGGATGATTAATAGTCAATACTCTTTTT
ATCGAACAAAGGGCCTGCGGGCCCTTTTTTCATTGATGAATCTATTATACGAGCCGGATGATTAATAGTCAATACTCTTTTT
AATAAATGGATGCCCTGCGTAAGCGGGGCATTTTTCTTCCTATGAATCTATTATACGAGCCGGATGATTAATAGTCAATACTCTTTTT
TACGTAAAAACCCGCTTCGGCGGGTTTTTACTTTATGAATCTATTATACGAGCCGGATGATTAATAGTCAATACTCTTTTT
GGCAGCATGCTGCCAGGTGATCCCCCTGGCCACCTCTTTTATGAATCTATTATACGAGCCGGATGATTAATAGTCAATACTCTTTTT
AAAAGGATTCGCGGCTCTGCTCTTCAGAGCTGCTTTTATGATAATGAATCTATTATACGAGCCGGATGATTAATAGTCAATACTCTTTTT
GTTATAAGACAAGGGAGCGATAATTCATCGCTCCCTTTTTCGTGCTTATGAATCTATTATACGAGCCGGATGATTAATAGTCAATACTCTTTTT
AAGCACAAAAGCCAGTCTGGAAACAGGCTGGCTTTTTTTTGCGATGAATCTATTATACGAGCCGGATGATTAATAGTCAATACTCTTTTT
ACCTGTAAAAAAGGCAGCCATCTGGCTGCCTTAGTCTCCCCAATGAATCTATTATACGAGCCGGATGATTAATAGTCAATACTCTTTTT
TGTGAAAAAGCCCGCGCAAGCGGGTTTTTTTATGATGAATCTATTATACGAGCCGGATGATTAATAGTCAATACTCTTTTT
GCTGATGCCAGAAAGGGTCCTGAATTTCAGGGCCCTTTTTTTACATGGATTGATGAATCTATTATACGAGCCGGATGATTAATAGTCAATACTCTTTTT
CCTGTTGAGTAATAGTCAAAAGCCTCCGGTCGGAGGCTTTTGACTTTCTGCTTACATGAATCTATTATACGAGCCGGATGATTAATAGTCAATACTCTTTTT
ACTGATTTTTAAGGCGACTGATGAGTCGCCTTTTTTTTGTCTATGAATCTATTATACGAGCCGGATGATTAATAGTCAATACTCTTTTT
GTAACAACGGAAACCGGCCATTGCGCCGGTTTTTTTTGGCCTATGAATCTATTATACGAGCCGGATGATTAATAGTCAATACTCTTTTT
GATCTAACTAAAAAGGCCGCTCTGCGGCCTTTTTTCTTTTCACTATGAATCTATTATACGAGCCGGATGATTAATAGTCAATACTCTTTTT
ACAATTTTCGAAAAAACCCGCTTCGGCGGGTTTTTTTATAGCTAAAAATGAATCTATTATACGAGCCGGATGATTAATAGTCAATACTCTTTTT
AAGGTTGAAAAATAAAAACGGCGCTAAAAAGCGCCGTTTTTTTTGACGGTGGTAATGAATCTATTATACGAGCCGGATGATTAATAGTCAATACTCTTTTT
CAGATAAAAAAAATCCTTAGCTTTCGCTAAGGATGATTTCTATGAATCTATTATACGAGCCGGATGATTAATAGTCAATACTCTTTTT
ACAAGAAAAAAGGCACGTCATCTGACGTGCCTTTTTTATTTATGAATCTATTATACGAGCCGGATGATTAATAGTCAATACTCTTTTT
CTCGGTACCAAATTCCAGAAAAGAGACGCTGAAAAGCGTCTTTTTTCGTTTTGGTCCATGAATCTATTATACGAGCCGGATGATTAATAGTCAATACTCTTTTT
TAACAATCAGAAATGCCGGGAATAAATCCCGGCATTTTCATAATCAGATACGTTAAATCTACAGAAAAATTTTCCTGATGTCAA
AAGGACACCAGAGCCTGCCAATGGCAGGCTCAGACTGATGAATACGTTAAATCTACAGAAAAATTTTCCTGATGTCAA
GTTAAAAAAATGCCCGGTTGTGAAAAGCAACCGGGCATCATTGTGATACGTTAAATCTACAGAAAAATTTTCCTGATGTCAA
TGATCATCAAGGCTTCCTTCGGGAAGCCTTTCTACGTTAATACGTTAAATCTACAGAAAAATTTTCCTGATGTCAA
TTGAAGATAAAAAACCCTCTGTAGTAACAGAGGGTTTTGTTCATTCATATACGTTAAATCTACAGAAAAATTTTCCTGATGTCAA
TCCGGCATGAACAACGCGCACGTTGTCAGCAATCTGATACGTTAAATCTACAGAAAAATTTTCCTGATGTCAA
AAAGTCAAAAGCCTCCGACCGGAGGCTTTTGACTTATACGTTAAATCTACAGAAAAATTTTCCTGATGTCAA
AGTATGCACACGGGCAGCACGACGCTGCCCGATTTTTTTGCAATACGTTAAATCTACAGAAAAATTTTCCTGATGTCAA
CTCACCCTAACCCTCTCCCCAGAGGGGCGAGGGGACCGACCGAATACGTTAAATCTACAGAAAAATTTTCCTGATGTCAA
TGCGGAGGGAGTGGAAACGCCTCAGCCGGAACTGACCGAGGCGGTATAACTTAACGCAGTATACGTTAAATCTACAGAAAAATTTTCCTGATGTCAA
AGGGGTAAAACCGTCCAGGAGCAGGGAAAAGGGCAGATACGTTAAATCTACAGAAAAATTTTCCTGATGTCAA
GGTATTCATTGCCTGATGCGACGCTTACGCGTCTTATCATGCCTACGGGAACCTGAATACGTTAAATCTACAGAAAAATTTTCCTGATGTCAA
AAAAACAAAAACCCCGGACTCTCATCCAGGGTTCTCTGCTTATACGTTAAATCTACAGAAAAATTTTCCTGATGTCAA
GTTATTAAATAGCCTGCCATCTGGCAGGCTTTTTTTATCGATACGTTAAATCTACAGAAAAATTTTCCTGATGTCAA
GAAACGAACCGGGAGCGCTGTGAATACAGTGCTCCCTTTTTTTATTATACGTTAAATCTACAGAAAAATTTTCCTGATGTCAA
TACGAATAAACGGCTCAGAAATGAGCCGTTTATTTTTTCATACGTTAAATCTACAGAAAAATTTTCCTGATGTCAA
CGAGTTTCAGAAAAGGGGGCCTGAGTGGCCCCTTTTTTCAAGCTGACATACGTTAAATCTACAGAAAAATTTTCCTGATGTCAA
GACTGAAATCGTACAGTAAAAAGCGAATAAAGGCTCCACGAAAGTGGGGCCTTTTTTATACGTTAAATCTACAGAAAAATTTTCCTGATGTCAA
GCCCGGACCAGGCCGCAGGGGGGAAACTCTGCGGCCTTTTTCGTTCTTACTATACGTTAAATCTACAGAAAAATTTTCCTGATGTCAA
GCCAGTTGAAAGAGGGAGCTAGTCTCCCTCTTTTCGTTTCATACGTTAAATCTACAGAAAAATTTTCCTGATGTCAA
TGCATAAAAAAGCCAACCCGCAGGTTGGCTTTTCTCGTTATACGTTAAATCTACAGAAAAATTTTCCTGATGTCAA
CATTGTTTGATGGGGCTGAAAGGCCCCATTTTTATTGGATACGTTAAATCTACAGAAAAATTTTCCTGATGTCAA
TTATATAAAGCCCCGATTTATCGGGGTTTTTTGTTAATACGTTAAATCTACAGAAAAATTTTCCTGATGTCAA
AGACAAAAAAACCCGCCGCAGCGGGTCTTTGAGCCATACGTTAAATCTACAGAAAAATTTTCCTGATGTCAA
GCATAATGACAAAAAAGGGCGCTTTCACTAGCGCCTTTTTTATTTACGCGTATACGTTAAATCTACAGAAAAATTTTCCTGATGTCAA
AACGGTTTATTAGTCTGGAGACGGCAGACTATCCTCTTCCCATACGTTAAATCTACAGAAAAATTTTCCTGATGTCAA
ACCGGAAAACAAACTAAAGCGCCCTTGTGGCGCTTTAGTTTTGTTCATCTTATACGTTAAATCTACAGAAAAATTTTCCTGATGTCAA
CGTAAAAAAACCCGCCCCGGCGGGTTTTTTTATACATACGTTAAATCTACAGAAAAATTTTCCTGATGTCAA
GATGGCTCCGATGGATAACCAGCGCCGCTTAAGTCAGGAAATACGTTAAATCTACAGAAAAATTTTCCTGATGTCAA
CCCGCACTTAACCCGCTTCGGCGGGTTTTTGTTTTTATACGTTAAATCTACAGAAAAATTTTCCTGATGTCAA
ATCTCCTTTCACGGCCCATTCCTCATGGATGGGCCGTTTATTTCCCCATACGTTAAATCTACAGAAAAATTTTCCTGATGTCAA
CTCTGGTAGTCCTGGTAAGACGCGAACAGCGTCGCATCAGGCATATTGCCAATACGTTAAATCTACAGAAAAATTTTCCTGATGTCAA
TGCTCGTACCAGGCCCCTGCAATTTCAACAGGGGCCTTTTTTTATCCATACGTTAAATCTACAGAAAAATTTTCCTGATGTCAA
ATCGAACAAAGGGCCTGCGGGCCCTTTTTTCATTGATACGTTAAATCTACAGAAAAATTTTCCTGATGTCAA
AATAAATGGATGCCCTGCGTAAGCGGGGCATTTTTCTTCCTATACGTTAAATCTACAGAAAAATTTTCCTGATGTCAA
TACGTAAAAACCCGCTTCGGCGGGTTTTTACTTTATACGTTAAATCTACAGAAAAATTTTCCTGATGTCAA
GGCAGCATGCTGCCAGGTGATCCCCCTGGCCACCTCTTTTATACGTTAAATCTACAGAAAAATTTTCCTGATGTCAA
AAAAGGATTCGCGGCTCTGCTCTTCAGAGCTGCTTTTATGATAATACGTTAAATCTACAGAAAAATTTTCCTGATGTCAA
GTTATAAGACAAGGGAGCGATAATTCATCGCTCCCTTTTTCGTGCTTATACGTTAAATCTACAGAAAAATTTTCCTGATGTCAA
AAGCACAAAAGCCAGTCTGGAAACAGGCTGGCTTTTTTTTGCGATACGTTAAATCTACAGAAAAATTTTCCTGATGTCAA
ACCTGTAAAAAAGGCAGCCATCTGGCTGCCTTAGTCTCCCCAATACGTTAAATCTACAGAAAAATTTTCCTGATGTCAA
TGTGAAAAAGCCCGCGCAAGCGGGTTTTTTTATGATACGTTAAATCTACAGAAAAATTTTCCTGATGTCAA
GCTGATGCCAGAAAGGGTCCTGAATTTCAGGGCCCTTTTTTTACATGGATTGATACGTTAAATCTACAGAAAAATTTTCCTGATGTCAA
CCTGTTGAGTAATAGTCAAAAGCCTCCGGTCGGAGGCTTTTGACTTTCTGCTTACATACGTTAAATCTACAGAAAAATTTTCCTGATGTCAA
ACTGATTTTTAAGGCGACTGATGAGTCGCCTTTTTTTTGTCTATACGTTAAATCTACAGAAAAATTTTCCTGATGTCAA
GTAACAACGGAAACCGGCCATTGCGCCGGTTTTTTTTGGCCTATACGTTAAATCTACAGAAAAATTTTCCTGATGTCAA
GATCTAACTAAAAAGGCCGCTCTGCGGCCTTTTTTCTTTTCACTATACGTTAAATCTACAGAAAAATTTTCCTGATGTCAA
ACAATTTTCGAAAAAACCCGCTTCGGCGGGTTTTTTTATAGCTAAAAATACGTTAAATCTACAGAAAAATTTTCCTGATGTCAA
AAGGTTGAAAAATAAAAACGGCGCTAAAAAGCGCCGTTTTTTTTGACGGTGGTAATACGTTAAATCTACAGAAAAATTTTCCTGATGTCAA
CAGATAAAAAAAATCCTTAGCTTTCGCTAAGGATGATTTCTATACGTTAAATCTACAGAAAAATTTTCCTGATGTCAA
ACAAGAAAAAAGGCACGTCATCTGACGTGCCTTTTTTATTTATACGTTAAATCTACAGAAAAATTTTCCTGATGTCAA
CTCGGTACCAAATTCCAGAAAAGAGACGCTGAAAAGCGTCTTTTTTCGTTTTGGTCCATACGTTAAATCTACAGAAAAATTTTCCTGATGTCAA
TAACAATCAGAAATGCCGGGAATAAATCCCGGCATTTTCATAATCAGATGAATCTATTATACCTATAGGTTAGACTTTAAGTCAATACTCTTTTT
AAGGACACCAGAGCCTGCCAATGGCAGGCTCAGACTGATGAATGAATCTATTATACCTATAGGTTAGACTTTAAGTCAATACTCTTTTT
GTTAAAAAAATGCCCGGTTGTGAAAAGCAACCGGGCATCATTGTGATGAATCTATTATACCTATAGGTTAGACTTTAAGTCAATACTCTTTTT
TGATCATCAAGGCTTCCTTCGGGAAGCCTTTCTACGTTAATGAATCTATTATACCTATAGGTTAGACTTTAAGTCAATACTCTTTTT
TTGAAGATAAAAAACCCTCTGTAGTAACAGAGGGTTTTGTTCATTCATATGAATCTATTATACCTATAGGTTAGACTTTAAGTCAATACTCTTTTT
TCCGGCATGAACAACGCGCACGTTGTCAGCAATCTGATGAATCTATTATACCTATAGGTTAGACTTTAAGTCAATACTCTTTTT
AAAGTCAAAAGCCTCCGACCGGAGGCTTTTGACTTATGAATCTATTATACCTATAGGTTAGACTTTAAGTCAATACTCTTTTT
AGTATGCACACGGGCAGCACGACGCTGCCCGATTTTTTTGCAATGAATCTATTATACCTATAGGTTAGACTTTAAGTCAATACTCTTTTT
CTCACCCTAACCCTCTCCCCAGAGGGGCGAGGGGACCGACCGAATGAATCTATTATACCTATAGGTTAGACTTTAAGTCAATACTCTTTTT
TGCGGAGGGAGTGGAAACGCCTCAGCCGGAACTGACCGAGGCGGTATAACTTAACGCAGTATGAATCTATTATACCTATAGGTTAGACTTTAAGTCAATACTCTTTTT
AGGGGTAAAACCGTCCAGGAGCAGGGAAAAGGGCAGATGAATCTATTATACCTATAGGTTAGACTTTAAGTCAATACTCTTTTT
GGTATTCATTGCCTGATGCGACGCTTACGCGTCTTATCATGCCTACGGGAACCTGAATGAATCTATTATACCTATAGGTTAGACTTTAAGTCAATACTCTTTTT
AAAAACAAAAACCCCGGACTCTCATCCAGGGTTCTCTGCTTATGAATCTATTATACCTATAGGTTAGACTTTAAGTCAATACTCTTTTT
GTTATTAAATAGCCTGCCATCTGGCAGGCTTTTTTTATCGATGAATCTATTATACCTATAGGTTAGACTTTAAGTCAATACTCTTTTT
GAAACGAACCGGGAGCGCTGTGAATACAGTGCTCCCTTTTTTTATTATGAATCTATTATACCTATAGGTTAGACTTTAAGTCAATACTCTTTTT
TACGAATAAACGGCTCAGAAATGAGCCGTTTATTTTTTCATGAATCTATTATACCTATAGGTTAGACTTTAAGTCAATACTCTTTTT
CGAGTTTCAGAAAAGGGGGCCTGAGTGGCCCCTTTTTTCAAGCTGACATGAATCTATTATACCTATAGGTTAGACTTTAAGTCAATACTCTTTTT
GACTGAAATCGTACAGTAAAAAGCGAATAAAGGCTCCACGAAAGTGGGGCCTTTTTTATGAATCTATTATACCTATAGGTTAGACTTTAAGTCAATACTCTTTTT
GCCCGGACCAGGCCGCAGGGGGGAAACTCTGCGGCCTTTTTCGTTCTTACTATGAATCTATTATACCTATAGGTTAGACTTTAAGTCAATACTCTTTTT
GCCAGTTGAAAGAGGGAGCTAGTCTCCCTCTTTTCGTTTCATGAATCTATTATACCTATAGGTTAGACTTTAAGTCAATACTCTTTTT
TGCATAAAAAAGCCAACCCGCAGGTTGGCTTTTCTCGTTATGAATCTATTATACCTATAGGTTAGACTTTAAGTCAATACTCTTTTT
CATTGTTTGATGGGGCTGAAAGGCCCCATTTTTATTGGATGAATCTATTATACCTATAGGTTAGACTTTAAGTCAATACTCTTTTT
TTATATAAAGCCCCGATTTATCGGGGTTTTTTGTTAATGAATCTATTATACCTATAGGTTAGACTTTAAGTCAATACTCTTTTT
AGACAAAAAAACCCGCCGCAGCGGGTCTTTGAGCCATGAATCTATTATACCTATAGGTTAGACTTTAAGTCAATACTCTTTTT
GCATAATGACAAAAAAGGGCGCTTTCACTAGCGCCTTTTTTATTTACGCGTATGAATCTATTATACCTATAGGTTAGACTTTAAGTCAATACTCTTTTT
AACGGTTTATTAGTCTGGAGACGGCAGACTATCCTCTTCCCATGAATCTATTATACCTATAGGTTAGACTTTAAGTCAATACTCTTTTT
ACCGGAAAACAAACTAAAGCGCCCTTGTGGCGCTTTAGTTTTGTTCATCTTATGAATCTATTATACCTATAGGTTAGACTTTAAGTCAATACTCTTTTT
CGTAAAAAAACCCGCCCCGGCGGGTTTTTTTATACATGAATCTATTATACCTATAGGTTAGACTTTAAGTCAATACTCTTTTT
GATGGCTCCGATGGATAACCAGCGCCGCTTAAGTCAGGAAATGAATCTATTATACCTATAGGTTAGACTTTAAGTCAATACTCTTTTT
CCCGCACTTAACCCGCTTCGGCGGGTTTTTGTTTTTATGAATCTATTATACCTATAGGTTAGACTTTAAGTCAATACTCTTTTT
ATCTCCTTTCACGGCCCATTCCTCATGGATGGGCCGTTTATTTCCCCATGAATCTATTATACCTATAGGTTAGACTTTAAGTCAATACTCTTTTT
CTCTGGTAGTCCTGGTAAGACGCGAACAGCGTCGCATCAGGCATATTGCCAATGAATCTATTATACCTATAGGTTAGACTTTAAGTCAATACTCTTTTT
TGCTCGTACCAGGCCCCTGCAATTTCAACAGGGGCCTTTTTTTATCCATGAATCTATTATACCTATAGGTTAGACTTTAAGTCAATACTCTTTTT
ATCGAACAAAGGGCCTGCGGGCCCTTTTTTCATTGATGAATCTATTATACCTATAGGTTAGACTTTAAGTCAATACTCTTTTT
AATAAATGGATGCCCTGCGTAAGCGGGGCATTTTTCTTCCTATGAATCTATTATACCTATAGGTTAGACTTTAAGTCAATACTCTTTTT
TACGTAAAAACCCGCTTCGGCGGGTTTTTACTTTATGAATCTATTATACCTATAGGTTAGACTTTAAGTCAATACTCTTTTT
GGCAGCATGCTGCCAGGTGATCCCCCTGGCCACCTCTTTTATGAATCTATTATACCTATAGGTTAGACTTTAAGTCAATACTCTTTTT
AAAAGGATTCGCGGCTCTGCTCTTCAGAGCTGCTTTTATGATAATGAATCTATTATACCTATAGGTTAGACTTTAAGTCAATACTCTTTTT
GTTATAAGACAAGGGAGCGATAATTCATCGCTCCCTTTTTCGTGCTTATGAATCTATTATACCTATAGGTTAGACTTTAAGTCAATACTCTTTTT
AAGCACAAAAGCCAGTCTGGAAACAGGCTGGCTTTTTTTTGCGATGAATCTATTATACCTATAGGTTAGACTTTAAGTCAATACTCTTTTT
ACCTGTAAAAAAGGCAGCCATCTGGCTGCCTTAGTCTCCCCAATGAATCTATTATACCTATAGGTTAGACTTTAAGTCAATACTCTTTTT
TGTGAAAAAGCCCGCGCAAGCGGGTTTTTTTATGATGAATCTATTATACCTATAGGTTAGACTTTAAGTCAATACTCTTTTT
GCTGATGCCAGAAAGGGTCCTGAATTTCAGGGCCCTTTTTTTACATGGATTGATGAATCTATTATACCTATAGGTTAGACTTTAAGTCAATACTCTTTTT
CCTGTTGAGTAATAGTCAAAAGCCTCCGGTCGGAGGCTTTTGACTTTCTGCTTACATGAATCTATTATACCTATAGGTTAGACTTTAAGTCAATACTCTTTTT
ACTGATTTTTAAGGCGACTGATGAGTCGCCTTTTTTTTGTCTATGAATCTATTATACCTATAGGTTAGACTTTAAGTCAATACTCTTTTT
GTAACAACGGAAACCGGCCATTGCGCCGGTTTTTTTTGGCCTATGAATCTATTATACCTATAGGTTAGACTTTAAGTCAATACTCTTTTT
GATCTAACTAAAAAGGCCGCTCTGCGGCCTTTTTTCTTTTCACTATGAATCTATTATACCTATAGGTTAGACTTTAAGTCAATACTCTTTTT
ACAATTTTCGAAAAAACCCGCTTCGGCGGGTTTTTTTATAGCTAAAAATGAATCTATTATACCTATAGGTTAGACTTTAAGTCAATACTCTTTTT
AAGGTTGAAAAATAAAAACGGCGCTAAAAAGCGCCGTTTTTTTTGACGGTGGTAATGAATCTATTATACCTATAGGTTAGACTTTAAGTCAATACTCTTTTT
CAGATAAAAAAAATCCTTAGCTTTCGCTAAGGATGATTTCTATGAATCTATTATACCTATAGGTTAGACTTTAAGTCAATACTCTTTTT
ACAAGAAAAAAGGCACGTCATCTGACGTGCCTTTTTTATTTATGAATCTATTATACCTATAGGTTAGACTTTAAGTCAATACTCTTTTT
CTCGGTACCAAATTCCAGAAAAGAGACGCTGAAAAGCGTCTTTTTTCGTTTTGGTCCATGAATCTATTATACCTATAGGTTAGACTTTAAGTCAATACTCTTTTT
TAACAATCAGAAATGCCGGGAATAAATCCCGGCATTTTCATAATCAGATACGTTAAATCTACAGAAAAATTTTCCTGAAAGCAAATAAATTTTTT
AAGGACACCAGAGCCTGCCAATGGCAGGCTCAGACTGATGAATACGTTAAATCTACAGAAAAATTTTCCTGAAAGCAAATAAATTTTTT
GTTAAAAAAATGCCCGGTTGTGAAAAGCAACCGGGCATCATTGTGATACGTTAAATCTACAGAAAAATTTTCCTGAAAGCAAATAAATTTTTT
TGATCATCAAGGCTTCCTTCGGGAAGCCTTTCTACGTTAATACGTTAAATCTACAGAAAAATTTTCCTGAAAGCAAATAAATTTTTT
TTGAAGATAAAAAACCCTCTGTAGTAACAGAGGGTTTTGTTCATTCATATACGTTAAATCTACAGAAAAATTTTCCTGAAAGCAAATAAATTTTTT
TCCGGCATGAACAACGCGCACGTTGTCAGCAATCTGATACGTTAAATCTACAGAAAAATTTTCCTGAAAGCAAATAAATTTTTT
AAAGTCAAAAGCCTCCGACCGGAGGCTTTTGACTTATACGTTAAATCTACAGAAAAATTTTCCTGAAAGCAAATAAATTTTTT
AGTATGCACACGGGCAGCACGACGCTGCCCGATTTTTTTGCAATACGTTAAATCTACAGAAAAATTTTCCTGAAAGCAAATAAATTTTTT
CTCACCCTAACCCTCTCCCCAGAGGGGCGAGGGGACCGACCGAATACGTTAAATCTACAGAAAAATTTTCCTGAAAGCAAATAAATTTTTT
TGCGGAGGGAGTGGAAACGCCTCAGCCGGAACTGACCGAGGCGGTATAACTTAACGCAGTATACGTTAAATCTACAGAAAAATTTTCCTGAAAGCAAATAAATTTTTT
AGGGGTAAAACCGTCCAGGAGCAGGGAAAAGGGCAGATACGTTAAATCTACAGAAAAATTTTCCTGAAAGCAAATAAATTTTTT
GGTATTCATTGCCTGATGCGACGCTTACGCGTCTTATCATGCCTACGGGAACCTGAATACGTTAAATCTACAGAAAAATTTTCCTGAAAGCAAATAAATTTTTT
AAAAACAAAAACCCCGGACTCTCATCCAGGGTTCTCTGCTTATACGTTAAATCTACAGAAAAATTTTCCTGAAAGCAAATAAATTTTTT
GTTATTAAATAGCCTGCCATCTGGCAGGCTTTTTTTATCGATACGTTAAATCTACAGAAAAATTTTCCTGAAAGCAAATAAATTTTTT
GAAACGAACCGGGAGCGCTGTGAATACAGTGCTCCCTTTTTTTATTATACGTTAAATCTACAGAAAAATTTTCCTGAAAGCAAATAAATTTTTT
TACGAATAAACGGCTCAGAAATGAGCCGTTTATTTTTTCATACGTTAAATCTACAGAAAAATTTTCCTGAAAGCAAATAAATTTTTT
CGAGTTTCAGAAAAGGGGGCCTGAGTGGCCCCTTTTTTCAAGCTGACATACGTTAAATCTACAGAAAAATTTTCCTGAAAGCAAATAAATTTTTT
GACTGAAATCGTACAGTAAAAAGCGAATAAAGGCTCCACGAAAGTGGGGCCTTTTTTATACGTTAAATCTACAGAAAAATTTTCCTGAAAGCAAATAAATTTTTT
GCCCGGACCAGGCCGCAGGGGGGAAACTCTGCGGCCTTTTTCGTTCTTACTATACGTTAAATCTACAGAAAAATTTTCCTGAAAGCAAATAAATTTTTT
GCCAGTTGAAAGAGGGAGCTAGTCTCCCTCTTTTCGTTTCATACGTTAAATCTACAGAAAAATTTTCCTGAAAGCAAATAAATTTTTT
TGCATAAAAAAGCCAACCCGCAGGTTGGCTTTTCTCGTTATACGTTAAATCTACAGAAAAATTTTCCTGAAAGCAAATAAATTTTTT
CATTGTTTGATGGGGCTGAAAGGCCCCATTTTTATTGGATACGTTAAATCTACAGAAAAATTTTCCTGAAAGCAAATAAATTTTTT
TTATATAAAGCCCCGATTTATCGGGGTTTTTTGTTAATACGTTAAATCTACAGAAAAATTTTCCTGAAAGCAAATAAATTTTTT
AGACAAAAAAACCCGCCGCAGCGGGTCTTTGAGCCATACGTTAAATCTACAGAAAAATTTTCCTGAAAGCAAATAAATTTTTT
GCATAATGACAAAAAAGGGCGCTTTCACTAGCGCCTTTTTTATTTACGCGTATACGTTAAATCTACAGAAAAATTTTCCTGAAAGCAAATAAATTTTTT
AACGGTTTATTAGTCTGGAGACGGCAGACTATCCTCTTCCCATACGTTAAATCTACAGAAAAATTTTCCTGAAAGCAAATAAATTTTTT
ACCGGAAAACAAACTAAAGCGCCCTTGTGGCGCTTTAGTTTTGTTCATCTTATACGTTAAATCTACAGAAAAATTTTCCTGAAAGCAAATAAATTTTTT
CGTAAAAAAACCCGCCCCGGCGGGTTTTTTTATACATACGTTAAATCTACAGAAAAATTTTCCTGAAAGCAAATAAATTTTTT
GATGGCTCCGATGGATAACCAGCGCCGCTTAAGTCAGGAAATACGTTAAATCTACAGAAAAATTTTCCTGAAAGCAAATAAATTTTTT
CCCGCACTTAACCCGCTTCGGCGGGTTTTTGTTTTTATACGTTAAATCTACAGAAAAATTTTCCTGAAAGCAAATAAATTTTTT
ATCTCCTTTCACGGCCCATTCCTCATGGATGGGCCGTTTATTTCCCCATACGTTAAATCTACAGAAAAATTTTCCTGAAAGCAAATAAATTTTTT
CTCTGGTAGTCCTGGTAAGACGCGAACAGCGTCGCATCAGGCATATTGCCAATACGTTAAATCTACAGAAAAATTTTCCTGAAAGCAAATAAATTTTTT
TGCTCGTACCAGGCCCCTGCAATTTCAACAGGGGCCTTTTTTTATCCATACGTTAAATCTACAGAAAAATTTTCCTGAAAGCAAATAAATTTTTT
ATCGAACAAAGGGCCTGCGGGCCCTTTTTTCATTGATACGTTAAATCTACAGAAAAATTTTCCTGAAAGCAAATAAATTTTTT
AATAAATGGATGCCCTGCGTAAGCGGGGCATTTTTCTTCCTATACGTTAAATCTACAGAAAAATTTTCCTGAAAGCAAATAAATTTTTT
TACGTAAAAACCCGCTTCGGCGGGTTTTTACTTTATACGTTAAATCTACAGAAAAATTTTCCTGAAAGCAAATAAATTTTTT
GGCAGCATGCTGCCAGGTGATCCCCCTGGCCACCTCTTTTATACGTTAAATCTACAGAAAAATTTTCCTGAAAGCAAATAAATTTTTT
AAAAGGATTCGCGGCTCTGCTCTTCAGAGCTGCTTTTATGATAATACGTTAAATCTACAGAAAAATTTTCCTGAAAGCAAATAAATTTTTT
GTTATAAGACAAGGGAGCGATAATTCATCGCTCCCTTTTTCGTGCTTATACGTTAAATCTACAGAAAAATTTTCCTGAAAGCAAATAAATTTTTT
AAGCACAAAAGCCAGTCTGGAAACAGGCTGGCTTTTTTTTGCGATACGTTAAATCTACAGAAAAATTTTCCTGAAAGCAAATAAATTTTTT
ACCTGTAAAAAAGGCAGCCATCTGGCTGCCTTAGTCTCCCCAATACGTTAAATCTACAGAAAAATTTTCCTGAAAGCAAATAAATTTTTT
TGTGAAAAAGCCCGCGCAAGCGGGTTTTTTTATGATACGTTAAATCTACAGAAAAATTTTCCTGAAAGCAAATAAATTTTTT
GCTGATGCCAGAAAGGGTCCTGAATTTCAGGGCCCTTTTTTTACATGGATTGATACGTTAAATCTACAGAAAAATTTTCCTGAAAGCAAATAAATTTTTT
CCTGTTGAGTAATAGTCAAAAGCCTCCGGTCGGAGGCTTTTGACTTTCTGCTTACATACGTTAAATCTACAGAAAAATTTTCCTGAAAGCAAATAAATTTTTT
ACTGATTTTTAAGGCGACTGATGAGTCGCCTTTTTTTTGTCTATACGTTAAATCTACAGAAAAATTTTCCTGAAAGCAAATAAATTTTTT
GTAACAACGGAAACCGGCCATTGCGCCGGTTTTTTTTGGCCTATACGTTAAATCTACAGAAAAATTTTCCTGAAAGCAAATAAATTTTTT
GATCTAACTAAAAAGGCCGCTCTGCGGCCTTTTTTCTTTTCACTATACGTTAAATCTACAGAAAAATTTTCCTGAAAGCAAATAAATTTTTT
ACAATTTTCGAAAAAACCCGCTTCGGCGGGTTTTTTTATAGCTAAAAATACGTTAAATCTACAGAAAAATTTTCCTGAAAGCAAATAAATTTTTT
AAGGTTGAAAAATAAAAACGGCGCTAAAAAGCGCCGTTTTTTTTGACGGTGGTAATACGTTAAATCTACAGAAAAATTTTCCTGAAAGCAAATAAATTTTTT
CAGATAAAAAAAATCCTTAGCTTTCGCTAAGGATGATTTCTATACGTTAAATCTACAGAAAAATTTTCCTGAAAGCAAATAAATTTTTT
ACAAGAAAAAAGGCACGTCATCTGACGTGCCTTTTTTATTTATACGTTAAATCTACAGAAAAATTTTCCTGAAAGCAAATAAATTTTTT
CTCGGTACCAAATTCCAGAAAAGAGACGCTGAAAAGCGTCTTTTTTCGTTTTGGTCCATACGTTAAATCTACAGAAAAATTTTCCTGAAAGCAAATAAATTTTTT
TAACAATCAGAAATGCCGGGAATAAATCCCGGCATTTTCATAATCAGATGGCTGTAAGTATCCTATAGGTTAGACTTTATGTCAA
AAGGACACCAGAGCCTGCCAATGGCAGGCTCAGACTGATGAATGGCTGTAAGTATCCTATAGGTTAGACTTTATGTCAA
GTTAAAAAAATGCCCGGTTGTGAAAAGCAACCGGGCATCATTGTGATGGCTGTAAGTATCCTATAGGTTAGACTTTATGTCAA
TGATCATCAAGGCTTCCTTCGGGAAGCCTTTCTACGTTAATGGCTGTAAGTATCCTATAGGTTAGACTTTATGTCAA
TTGAAGATAAAAAACCCTCTGTAGTAACAGAGGGTTTTGTTCATTCATATGGCTGTAAGTATCCTATAGGTTAGACTTTATGTCAA
TCCGGCATGAACAACGCGCACGTTGTCAGCAATCTGATGGCTGTAAGTATCCTATAGGTTAGACTTTATGTCAA
AAAGTCAAAAGCCTCCGACCGGAGGCTTTTGACTTATGGCTGTAAGTATCCTATAGGTTAGACTTTATGTCAA
AGTATGCACACGGGCAGCACGACGCTGCCCGATTTTTTTGCAATGGCTGTAAGTATCCTATAGGTTAGACTTTATGTCAA
CTCACCCTAACCCTCTCCCCAGAGGGGCGAGGGGACCGACCGAATGGCTGTAAGTATCCTATAGGTTAGACTTTATGTCAA
TGCGGAGGGAGTGGAAACGCCTCAGCCGGAACTGACCGAGGCGGTATAACTTAACGCAGTATGGCTGTAAGTATCCTATAGGTTAGACTTTATGTCAA
AGGGGTAAAACCGTCCAGGAGCAGGGAAAAGGGCAGATGGCTGTAAGTATCCTATAGGTTAGACTTTATGTCAA
GGTATTCATTGCCTGATGCGACGCTTACGCGTCTTATCATGCCTACGGGAACCTGAATGGCTGTAAGTATCCTATAGGTTAGACTTTATGTCAA
AAAAACAAAAACCCCGGACTCTCATCCAGGGTTCTCTGCTTATGGCTGTAAGTATCCTATAGGTTAGACTTTATGTCAA
GTTATTAAATAGCCTGCCATCTGGCAGGCTTTTTTTATCGATGGCTGTAAGTATCCTATAGGTTAGACTTTATGTCAA
GAAACGAACCGGGAGCGCTGTGAATACAGTGCTCCCTTTTTTTATTATGGCTGTAAGTATCCTATAGGTTAGACTTTATGTCAA
TACGAATAAACGGCTCAGAAATGAGCCGTTTATTTTTTCATGGCTGTAAGTATCCTATAGGTTAGACTTTATGTCAA
CGAGTTTCAGAAAAGGGGGCCTGAGTGGCCCCTTTTTTCAAGCTGACATGGCTGTAAGTATCCTATAGGTTAGACTTTATGTCAA
GACTGAAATCGTACAGTAAAAAGCGAATAAAGGCTCCACGAAAGTGGGGCCTTTTTTATGGCTGTAAGTATCCTATAGGTTAGACTTTATGTCAA
GCCCGGACCAGGCCGCAGGGGGGAAACTCTGCGGCCTTTTTCGTTCTTACTATGGCTGTAAGTATCCTATAGGTTAGACTTTATGTCAA
GCCAGTTGAAAGAGGGAGCTAGTCTCCCTCTTTTCGTTTCATGGCTGTAAGTATCCTATAGGTTAGACTTTATGTCAA
TGCATAAAAAAGCCAACCCGCAGGTTGGCTTTTCTCGTTATGGCTGTAAGTATCCTATAGGTTAGACTTTATGTCAA
CATTGTTTGATGGGGCTGAAAGGCCCCATTTTTATTGGATGGCTGTAAGTATCCTATAGGTTAGACTTTATGTCAA
TTATATAAAGCCCCGATTTATCGGGGTTTTTTGTTAATGGCTGTAAGTATCCTATAGGTTAGACTTTATGTCAA
AGACAAAAAAACCCGCCGCAGCGGGTCTTTGAGCCATGGCTGTAAGTATCCTATAGGTTAGACTTTATGTCAA
GCATAATGACAAAAAAGGGCGCTTTCACTAGCGCCTTTTTTATTTACGCGTATGGCTGTAAGTATCCTATAGGTTAGACTTTATGTCAA
AACGGTTTATTAGTCTGGAGACGGCAGACTATCCTCTTCCCATGGCTGTAAGTATCCTATAGGTTAGACTTTATGTCAA
ACCGGAAAACAAACTAAAGCGCCCTTGTGGCGCTTTAGTTTTGTTCATCTTATGGCTGTAAGTATCCTATAGGTTAGACTTTATGTCAA
CGTAAAAAAACCCGCCCCGGCGGGTTTTTTTATACATGGCTGTAAGTATCCTATAGGTTAGACTTTATGTCAA
GATGGCTCCGATGGATAACCAGCGCCGCTTAAGTCAGGAAATGGCTGTAAGTATCCTATAGGTTAGACTTTATGTCAA
CCCGCACTTAACCCGCTTCGGCGGGTTTTTGTTTTTATGGCTGTAAGTATCCTATAGGTTAGACTTTATGTCAA
ATCTCCTTTCACGGCCCATTCCTCATGGATGGGCCGTTTATTTCCCCATGGCTGTAAGTATCCTATAGGTTAGACTTTATGTCAA
CTCTGGTAGTCCTGGTAAGACGCGAACAGCGTCGCATCAGGCATATTGCCAATGGCTGTAAGTATCCTATAGGTTAGACTTTATGTCAA
TGCTCGTACCAGGCCCCTGCAATTTCAACAGGGGCCTTTTTTTATCCATGGCTGTAAGTATCCTATAGGTTAGACTTTATGTCAA
ATCGAACAAAGGGCCTGCGGGCCCTTTTTTCATTGATGGCTGTAAGTATCCTATAGGTTAGACTTTATGTCAA
AATAAATGGATGCCCTGCGTAAGCGGGGCATTTTTCTTCCTATGGCTGTAAGTATCCTATAGGTTAGACTTTATGTCAA
TACGTAAAAACCCGCTTCGGCGGGTTTTTACTTTATGGCTGTAAGTATCCTATAGGTTAGACTTTATGTCAA
GGCAGCATGCTGCCAGGTGATCCCCCTGGCCACCTCTTTTATGGCTGTAAGTATCCTATAGGTTAGACTTTATGTCAA
AAAAGGATTCGCGGCTCTGCTCTTCAGAGCTGCTTTTATGATAATGGCTGTAAGTATCCTATAGGTTAGACTTTATGTCAA
GTTATAAGACAAGGGAGCGATAATTCATCGCTCCCTTTTTCGTGCTTATGGCTGTAAGTATCCTATAGGTTAGACTTTATGTCAA
AAGCACAAAAGCCAGTCTGGAAACAGGCTGGCTTTTTTTTGCGATGGCTGTAAGTATCCTATAGGTTAGACTTTATGTCAA
ACCTGTAAAAAAGGCAGCCATCTGGCTGCCTTAGTCTCCCCAATGGCTGTAAGTATCCTATAGGTTAGACTTTATGTCAA
TGTGAAAAAGCCCGCGCAAGCGGGTTTTTTTATGATGGCTGTAAGTATCCTATAGGTTAGACTTTATGTCAA
GCTGATGCCAGAAAGGGTCCTGAATTTCAGGGCCCTTTTTTTACATGGATTGATGGCTGTAAGTATCCTATAGGTTAGACTTTATGTCAA
CCTGTTGAGTAATAGTCAAAAGCCTCCGGTCGGAGGCTTTTGACTTTCTGCTTACATGGCTGTAAGTATCCTATAGGTTAGACTTTATGTCAA
ACTGATTTTTAAGGCGACTGATGAGTCGCCTTTTTTTTGTCTATGGCTGTAAGTATCCTATAGGTTAGACTTTATGTCAA
GTAACAACGGAAACCGGCCATTGCGCCGGTTTTTTTTGGCCTATGGCTGTAAGTATCCTATAGGTTAGACTTTATGTCAA
GATCTAACTAAAAAGGCCGCTCTGCGGCCTTTTTTCTTTTCACTATGGCTGTAAGTATCCTATAGGTTAGACTTTATGTCAA
ACAATTTTCGAAAAAACCCGCTTCGGCGGGTTTTTTTATAGCTAAAAATGGCTGTAAGTATCCTATAGGTTAGACTTTATGTCAA
AAGGTTGAAAAATAAAAACGGCGCTAAAAAGCGCCGTTTTTTTTGACGGTGGTAATGGCTGTAAGTATCCTATAGGTTAGACTTTATGTCAA
CAGATAAAAAAAATCCTTAGCTTTCGCTAAGGATGATTTCTATGGCTGTAAGTATCCTATAGGTTAGACTTTATGTCAA
ACAAGAAAAAAGGCACGTCATCTGACGTGCCTTTTTTATTTATGGCTGTAAGTATCCTATAGGTTAGACTTTATGTCAA
CTCGGTACCAAATTCCAGAAAAGAGACGCTGAAAAGCGTCTTTTTTCGTTTTGGTCCATGGCTGTAAGTATCCTATAGGTTAGACTTTATGTCAA
TAACAATCAGAAATGCCGGGAATAAATCCCGGCATTTTCATAATCAGATGAAATAATTATGCAGAAAAATTTTCCTGAAAGCAAATAAATTTTTT
AAGGACACCAGAGCCTGCCAATGGCAGGCTCAGACTGATGAATGAAATAATTATGCAGAAAAATTTTCCTGAAAGCAAATAAATTTTTT
GTTAAAAAAATGCCCGGTTGTGAAAAGCAACCGGGCATCATTGTGATGAAATAATTATGCAGAAAAATTTTCCTGAAAGCAAATAAATTTTTT
TGATCATCAAGGCTTCCTTCGGGAAGCCTTTCTACGTTAATGAAATAATTATGCAGAAAAATTTTCCTGAAAGCAAATAAATTTTTT
TTGAAGATAAAAAACCCTCTGTAGTAACAGAGGGTTTTGTTCATTCATATGAAATAATTATGCAGAAAAATTTTCCTGAAAGCAAATAAATTTTTT
TCCGGCATGAACAACGCGCACGTTGTCAGCAATCTGATGAAATAATTATGCAGAAAAATTTTCCTGAAAGCAAATAAATTTTTT
AAAGTCAAAAGCCTCCGACCGGAGGCTTTTGACTTATGAAATAATTATGCAGAAAAATTTTCCTGAAAGCAAATAAATTTTTT
AGTATGCACACGGGCAGCACGACGCTGCCCGATTTTTTTGCAATGAAATAATTATGCAGAAAAATTTTCCTGAAAGCAAATAAATTTTTT
CTCACCCTAACCCTCTCCCCAGAGGGGCGAGGGGACCGACCGAATGAAATAATTATGCAGAAAAATTTTCCTGAAAGCAAATAAATTTTTT
TGCGGAGGGAGTGGAAACGCCTCAGCCGGAACTGACCGAGGCGGTATAACTTAACGCAGTATGAAATAATTATGCAGAAAAATTTTCCTGAAAGCAAATAAATTTTTT
AGGGGTAAAACCGTCCAGGAGCAGGGAAAAGGGCAGATGAAATAATTATGCAGAAAAATTTTCCTGAAAGCAAATAAATTTTTT
GGTATTCATTGCCTGATGCGACGCTTACGCGTCTTATCATGCCTACGGGAACCTGAATGAAATAATTATGCAGAAAAATTTTCCTGAAAGCAAATAAATTTTTT
AAAAACAAAAACCCCGGACTCTCATCCAGGGTTCTCTGCTTATGAAATAATTATGCAGAAAAATTTTCCTGAAAGCAAATAAATTTTTT
GTTATTAAATAGCCTGCCATCTGGCAGGCTTTTTTTATCGATGAAATAATTATGCAGAAAAATTTTCCTGAAAGCAAATAAATTTTTT
GAAACGAACCGGGAGCGCTGTGAATACAGTGCTCCCTTTTTTTATTATGAAATAATTATGCAGAAAAATTTTCCTGAAAGCAAATAAATTTTTT
TACGAATAAACGGCTCAGAAATGAGCCGTTTATTTTTTCATGAAATAATTATGCAGAAAAATTTTCCTGAAAGCAAATAAATTTTTT
CGAGTTTCAGAAAAGGGGGCCTGAGTGGCCCCTTTTTTCAAGCTGACATGAAATAATTATGCAGAAAAATTTTCCTGAAAGCAAATAAATTTTTT
GACTGAAATCGTACAGTAAAAAGCGAATAAAGGCTCCACGAAAGTGGGGCCTTTTTTATGAAATAATTATGCAGAAAAATTTTCCTGAAAGCAAATAAATTTTTT
GCCCGGACCAGGCCGCAGGGGGGAAACTCTGCGGCCTTTTTCGTTCTTACTATGAAATAATTATGCAGAAAAATTTTCCTGAAAGCAAATAAATTTTTT
GCCAGTTGAAAGAGGGAGCTAGTCTCCCTCTTTTCGTTTCATGAAATAATTATGCAGAAAAATTTTCCTGAAAGCAAATAAATTTTTT
TGCATAAAAAAGCCAACCCGCAGGTTGGCTTTTCTCGTTATGAAATAATTATGCAGAAAAATTTTCCTGAAAGCAAATAAATTTTTT
CATTGTTTGATGGGGCTGAAAGGCCCCATTTTTATTGGATGAAATAATTATGCAGAAAAATTTTCCTGAAAGCAAATAAATTTTTT
TTATATAAAGCCCCGATTTATCGGGGTTTTTTGTTAATGAAATAATTATGCAGAAAAATTTTCCTGAAAGCAAATAAATTTTTT
AGACAAAAAAACCCGCCGCAGCGGGTCTTTGAGCCATGAAATAATTATGCAGAAAAATTTTCCTGAAAGCAAATAAATTTTTT
GCATAATGACAAAAAAGGGCGCTTTCACTAGCGCCTTTTTTATTTACGCGTATGAAATAATTATGCAGAAAAATTTTCCTGAAAGCAAATAAATTTTTT
AACGGTTTATTAGTCTGGAGACGGCAGACTATCCTCTTCCCATGAAATAATTATGCAGAAAAATTTTCCTGAAAGCAAATAAATTTTTT
ACCGGAAAACAAACTAAAGCGCCCTTGTGGCGCTTTAGTTTTGTTCATCTTATGAAATAATTATGCAGAAAAATTTTCCTGAAAGCAAATAAATTTTTT
CGTAAAAAAACCCGCCCCGGCGGGTTTTTTTATACATGAAATAATTATGCAGAAAAATTTTCCTGAAAGCAAATAAATTTTTT
GATGGCTCCGATGGATAACCAGCGCCGCTTAAGTCAGGAAATGAAATAATTATGCAGAAAAATTTTCCTGAAAGCAAATAAATTTTTT
CCCGCACTTAACCCGCTTCGGCGGGTTTTTGTTTTTATGAAATAATTATGCAGAAAAATTTTCCTGAAAGCAAATAAATTTTTT
ATCTCCTTTCACGGCCCATTCCTCATGGATGGGCCGTTTATTTCCCCATGAAATAATTATGCAGAAAAATTTTCCTGAAAGCAAATAAATTTTTT
CTCTGGTAGTCCTGGTAAGACGCGAACAGCGTCGCATCAGGCATATTGCCAATGAAATAATTATGCAGAAAAATTTTCCTGAAAGCAAATAAATTTTTT
TGCTCGTACCAGGCCCCTGCAATTTCAACAGGGGCCTTTTTTTATCCATGAAATAATTATGCAGAAAAATTTTCCTGAAAGCAAATAAATTTTTT
ATCGAACAAAGGGCCTGCGGGCCCTTTTTTCATTGATGAAATAATTATGCAGAAAAATTTTCCTGAAAGCAAATAAATTTTTT
AATAAATGGATGCCCTGCGTAAGCGGGGCATTTTTCTTCCTATGAAATAATTATGCAGAAAAATTTTCCTGAAAGCAAATAAATTTTTT
TACGTAAAAACCCGCTTCGGCGGGTTTTTACTTTATGAAATAATTATGCAGAAAAATTTTCCTGAAAGCAAATAAATTTTTT
GGCAGCATGCTGCCAGGTGATCCCCCTGGCCACCTCTTTTATGAAATAATTATGCAGAAAAATTTTCCTGAAAGCAAATAAATTTTTT
AAAAGGATTCGCGGCTCTGCTCTTCAGAGCTGCTTTTATGATAATGAAATAATTATGCAGAAAAATTTTCCTGAAAGCAAATAAATTTTTT
GTTATAAGACAAGGGAGCGATAATTCATCGCTCCCTTTTTCGTGCTTATGAAATAATTATGCAGAAAAATTTTCCTGAAAGCAAATAAATTTTTT
AAGCACAAAAGCCAGTCTGGAAACAGGCTGGCTTTTTTTTGCGATGAAATAATTATGCAGAAAAATTTTCCTGAAAGCAAATAAATTTTTT
ACCTGTAAAAAAGGCAGCCATCTGGCTGCCTTAGTCTCCCCAATGAAATAATTATGCAGAAAAATTTTCCTGAAAGCAAATAAATTTTTT
TGTGAAAAAGCCCGCGCAAGCGGGTTTTTTTATGATGAAATAATTATGCAGAAAAATTTTCCTGAAAGCAAATAAATTTTTT
GCTGATGCCAGAAAGGGTCCTGAATTTCAGGGCCCTTTTTTTACATGGATTGATGAAATAATTATGCAGAAAAATTTTCCTGAAAGCAAATAAATTTTTT
CCTGTTGAGTAATAGTCAAAAGCCTCCGGTCGGAGGCTTTTGACTTTCTGCTTACATGAAATAATTATGCAGAAAAATTTTCCTGAAAGCAAATAAATTTTTT
ACTGATTTTTAAGGCGACTGATGAGTCGCCTTTTTTTTGTCTATGAAATAATTATGCAGAAAAATTTTCCTGAAAGCAAATAAATTTTTT
GTAACAACGGAAACCGGCCATTGCGCCGGTTTTTTTTGGCCTATGAAATAATTATGCAGAAAAATTTTCCTGAAAGCAAATAAATTTTTT
GATCTAACTAAAAAGGCCGCTCTGCGGCCTTTTTTCTTTTCACTATGAAATAATTATGCAGAAAAATTTTCCTGAAAGCAAATAAATTTTTT
ACAATTTTCGAAAAAACCCGCTTCGGCGGGTTTTTTTATAGCTAAAAATGAAATAATTATGCAGAAAAATTTTCCTGAAAGCAAATAAATTTTTT
AAGGTTGAAAAATAAAAACGGCGCTAAAAAGCGCCGTTTTTTTTGACGGTGGTAATGAAATAATTATGCAGAAAAATTTTCCTGAAAGCAAATAAATTTTTT
CAGATAAAAAAAATCCTTAGCTTTCGCTAAGGATGATTTCTATGAAATAATTATGCAGAAAAATTTTCCTGAAAGCAAATAAATTTTTT
ACAAGAAAAAAGGCACGTCATCTGACGTGCCTTTTTTATTTATGAAATAATTATGCAGAAAAATTTTCCTGAAAGCAAATAAATTTTTT
CTCGGTACCAAATTCCAGAAAAGAGACGCTGAAAAGCGTCTTTTTTCGTTTTGGTCCATGAAATAATTATGCAGAAAAATTTTCCTGAAAGCAAATAAATTTTTT
TAACAATCAGAAATGCCGGGAATAAATCCCGGCATTTTCATAATCAGATGAAATAATTATGTCGCCGCAAGGGATAAAAGTCAATACTCTTTTT
AAGGACACCAGAGCCTGCCAATGGCAGGCTCAGACTGATGAATGAAATAATTATGTCGCCGCAAGGGATAAAAGTCAATACTCTTTTT
GTTAAAAAAATGCCCGGTTGTGAAAAGCAACCGGGCATCATTGTGATGAAATAATTATGTCGCCGCAAGGGATAAAAGTCAATACTCTTTTT
TGATCATCAAGGCTTCCTTCGGGAAGCCTTTCTACGTTAATGAAATAATTATGTCGCCGCAAGGGATAAAAGTCAATACTCTTTTT
TTGAAGATAAAAAACCCTCTGTAGTAACAGAGGGTTTTGTTCATTCATATGAAATAATTATGTCGCCGCAAGGGATAAAAGTCAATACTCTTTTT
TCCGGCATGAACAACGCGCACGTTGTCAGCAATCTGATGAAATAATTATGTCGCCGCAAGGGATAAAAGTCAATACTCTTTTT
AAAGTCAAAAGCCTCCGACCGGAGGCTTTTGACTTATGAAATAATTATGTCGCCGCAAGGGATAAAAGTCAATACTCTTTTT
AGTATGCACACGGGCAGCACGACGCTGCCCGATTTTTTTGCAATGAAATAATTATGTCGCCGCAAGGGATAAAAGTCAATACTCTTTTT
CTCACCCTAACCCTCTCCCCAGAGGGGCGAGGGGACCGACCGAATGAAATAATTATGTCGCCGCAAGGGATAAAAGTCAATACTCTTTTT
TGCGGAGGGAGTGGAAACGCCTCAGCCGGAACTGACCGAGGCGGTATAACTTAACGCAGTATGAAATAATTATGTCGCCGCAAGGGATAAAAGTCAATACTCTTTTT
AGGGGTAAAACCGTCCAGGAGCAGGGAAAAGGGCAGATGAAATAATTATGTCGCCGCAAGGGATAAAAGTCAATACTCTTTTT
GGTATTCATTGCCTGATGCGACGCTTACGCGTCTTATCATGCCTACGGGAACCTGAATGAAATAATTATGTCGCCGCAAGGGATAAAAGTCAATACTCTTTTT
AAAAACAAAAACCCCGGACTCTCATCCAGGGTTCTCTGCTTATGAAATAATTATGTCGCCGCAAGGGATAAAAGTCAATACTCTTTTT
GTTATTAAATAGCCTGCCATCTGGCAGGCTTTTTTTATCGATGAAATAATTATGTCGCCGCAAGGGATAAAAGTCAATACTCTTTTT
GAAACGAACCGGGAGCGCTGTGAATACAGTGCTCCCTTTTTTTATTATGAAATAATTATGTCGCCGCAAGGGATAAAAGTCAATACTCTTTTT
TACGAATAAACGGCTCAGAAATGAGCCGTTTATTTTTTCATGAAATAATTATGTCGCCGCAAGGGATAAAAGTCAATACTCTTTTT
CGAGTTTCAGAAAAGGGGGCCTGAGTGGCCCCTTTTTTCAAGCTGACATGAAATAATTATGTCGCCGCAAGGGATAAAAGTCAATACTCTTTTT
GACTGAAATCGTACAGTAAAAAGCGAATAAAGGCTCCACGAAAGTGGGGCCTTTTTTATGAAATAATTATGTCGCCGCAAGGGATAAAAGTCAATACTCTTTTT
GCCCGGACCAGGCCGCAGGGGGGAAACTCTGCGGCCTTTTTCGTTCTTACTATGAAATAATTATGTCGCCGCAAGGGATAAAAGTCAATACTCTTTTT
GCCAGTTGAAAGAGGGAGCTAGTCTCCCTCTTTTCGTTTCATGAAATAATTATGTCGCCGCAAGGGATAAAAGTCAATACTCTTTTT
TGCATAAAAAAGCCAACCCGCAGGTTGGCTTTTCTCGTTATGAAATAATTATGTCGCCGCAAGGGATAAAAGTCAATACTCTTTTT
CATTGTTTGATGGGGCTGAAAGGCCCCATTTTTATTGGATGAAATAATTATGTCGCCGCAAGGGATAAAAGTCAATACTCTTTTT
TTATATAAAGCCCCGATTTATCGGGGTTTTTTGTTAATGAAATAATTATGTCGCCGCAAGGGATAAAAGTCAATACTCTTTTT
AGACAAAAAAACCCGCCGCAGCGGGTCTTTGAGCCATGAAATAATTATGTCGCCGCAAGGGATAAAAGTCAATACTCTTTTT
GCATAATGACAAAAAAGGGCGCTTTCACTAGCGCCTTTTTTATTTACGCGTATGAAATAATTATGTCGCCGCAAGGGATAAAAGTCAATACTCTTTTT
AACGGTTTATTAGTCTGGAGACGGCAGACTATCCTCTTCCCATGAAATAATTATGTCGCCGCAAGGGATAAAAGTCAATACTCTTTTT
ACCGGAAAACAAACTAAAGCGCCCTTGTGGCGCTTTAGTTTTGTTCATCTTATGAAATAATTATGTCGCCGCAAGGGATAAAAGTCAATACTCTTTTT
CGTAAAAAAACCCGCCCCGGCGGGTTTTTTTATACATGAAATAATTATGTCGCCGCAAGGGATAAAAGTCAATACTCTTTTT
GATGGCTCCGATGGATAACCAGCGCCGCTTAAGTCAGGAAATGAAATAATTATGTCGCCGCAAGGGATAAAAGTCAATACTCTTTTT
CCCGCACTTAACCCGCTTCGGCGGGTTTTTGTTTTTATGAAATAATTATGTCGCCGCAAGGGATAAAAGTCAATACTCTTTTT
ATCTCCTTTCACGGCCCATTCCTCATGGATGGGCCGTTTATTTCCCCATGAAATAATTATGTCGCCGCAAGGGATAAAAGTCAATACTCTTTTT
CTCTGGTAGTCCTGGTAAGACGCGAACAGCGTCGCATCAGGCATATTGCCAATGAAATAATTATGTCGCCGCAAGGGATAAAAGTCAATACTCTTTTT
TGCTCGTACCAGGCCCCTGCAATTTCAACAGGGGCCTTTTTTTATCCATGAAATAATTATGTCGCCGCAAGGGATAAAAGTCAATACTCTTTTT
ATCGAACAAAGGGCCTGCGGGCCCTTTTTTCATTGATGAAATAATTATGTCGCCGCAAGGGATAAAAGTCAATACTCTTTTT
AATAAATGGATGCCCTGCGTAAGCGGGGCATTTTTCTTCCTATGAAATAATTATGTCGCCGCAAGGGATAAAAGTCAATACTCTTTTT
TACGTAAAAACCCGCTTCGGCGGGTTTTTACTTTATGAAATAATTATGTCGCCGCAAGGGATAAAAGTCAATACTCTTTTT
GGCAGCATGCTGCCAGGTGATCCCCCTGGCCACCTCTTTTATGAAATAATTATGTCGCCGCAAGGGATAAAAGTCAATACTCTTTTT
AAAAGGATTCGCGGCTCTGCTCTTCAGAGCTGCTTTTATGATAATGAAATAATTATGTCGCCGCAAGGGATAAAAGTCAATACTCTTTTT
GTTATAAGACAAGGGAGCGATAATTCATCGCTCCCTTTTTCGTGCTTATGAAATAATTATGTCGCCGCAAGGGATAAAAGTCAATACTCTTTTT
AAGCACAAAAGCCAGTCTGGAAACAGGCTGGCTTTTTTTTGCGATGAAATAATTATGTCGCCGCAAGGGATAAAAGTCAATACTCTTTTT
ACCTGTAAAAAAGGCAGCCATCTGGCTGCCTTAGTCTCCCCAATGAAATAATTATGTCGCCGCAAGGGATAAAAGTCAATACTCTTTTT
TGTGAAAAAGCCCGCGCAAGCGGGTTTTTTTATGATGAAATAATTATGTCGCCGCAAGGGATAAAAGTCAATACTCTTTTT
GCTGATGCCAGAAAGGGTCCTGAATTTCAGGGCCCTTTTTTTACATGGATTGATGAAATAATTATGTCGCCGCAAGGGATAAAAGTCAATACTCTTTTT
CCTGTTGAGTAATAGTCAAAAGCCTCCGGTCGGAGGCTTTTGACTTTCTGCTTACATGAAATAATTATGTCGCCGCAAGGGATAAAAGTCAATACTCTTTTT
ACTGATTTTTAAGGCGACTGATGAGTCGCCTTTTTTTTGTCTATGAAATAATTATGTCGCCGCAAGGGATAAAAGTCAATACTCTTTTT
GTAACAACGGAAACCGGCCATTGCGCCGGTTTTTTTTGGCCTATGAAATAATTATGTCGCCGCAAGGGATAAAAGTCAATACTCTTTTT
GATCTAACTAAAAAGGCCGCTCTGCGGCCTTTTTTCTTTTCACTATGAAATAATTATGTCGCCGCAAGGGATAAAAGTCAATACTCTTTTT
ACAATTTTCGAAAAAACCCGCTTCGGCGGGTTTTTTTATAGCTAAAAATGAAATAATTATGTCGCCGCAAGGGATAAAAGTCAATACTCTTTTT
AAGGTTGAAAAATAAAAACGGCGCTAAAAAGCGCCGTTTTTTTTGACGGTGGTAATGAAATAATTATGTCGCCGCAAGGGATAAAAGTCAATACTCTTTTT
CAGATAAAAAAAATCCTTAGCTTTCGCTAAGGATGATTTCTATGAAATAATTATGTCGCCGCAAGGGATAAAAGTCAATACTCTTTTT
ACAAGAAAAAAGGCACGTCATCTGACGTGCCTTTTTTATTTATGAAATAATTATGTCGCCGCAAGGGATAAAAGTCAATACTCTTTTT
CTCGGTACCAAATTCCAGAAAAGAGACGCTGAAAAGCGTCTTTTTTCGTTTTGGTCCATGAAATAATTATGTCGCCGCAAGGGATAAAAGTCAATACTCTTTTT
TAACAATCAGAAATGCCGGGAATAAATCCCGGCATTTTCATAATCAGATGAATCTATTATACCTATAGGTTAGACTTTAAAGCAAATAAATTTTTT
AAGGACACCAGAGCCTGCCAATGGCAGGCTCAGACTGATGAATGAATCTATTATACCTATAGGTTAGACTTTAAAGCAAATAAATTTTTT
GTTAAAAAAATGCCCGGTTGTGAAAAGCAACCGGGCATCATTGTGATGAATCTATTATACCTATAGGTTAGACTTTAAAGCAAATAAATTTTTT
TGATCATCAAGGCTTCCTTCGGGAAGCCTTTCTACGTTAATGAATCTATTATACCTATAGGTTAGACTTTAAAGCAAATAAATTTTTT
TTGAAGATAAAAAACCCTCTGTAGTAACAGAGGGTTTTGTTCATTCATATGAATCTATTATACCTATAGGTTAGACTTTAAAGCAAATAAATTTTTT
TCCGGCATGAACAACGCGCACGTTGTCAGCAATCTGATGAATCTATTATACCTATAGGTTAGACTTTAAAGCAAATAAATTTTTT
AAAGTCAAAAGCCTCCGACCGGAGGCTTTTGACTTATGAATCTATTATACCTATAGGTTAGACTTTAAAGCAAATAAATTTTTT
AGTATGCACACGGGCAGCACGACGCTGCCCGATTTTTTTGCAATGAATCTATTATACCTATAGGTTAGACTTTAAAGCAAATAAATTTTTT
CTCACCCTAACCCTCTCCCCAGAGGGGCGAGGGGACCGACCGAATGAATCTATTATACCTATAGGTTAGACTTTAAAGCAAATAAATTTTTT
TGCGGAGGGAGTGGAAACGCCTCAGCCGGAACTGACCGAGGCGGTATAACTTAACGCAGTATGAATCTATTATACCTATAGGTTAGACTTTAAAGCAAATAAATTTTTT
AGGGGTAAAACCGTCCAGGAGCAGGGAAAAGGGCAGATGAATCTATTATACCTATAGGTTAGACTTTAAAGCAAATAAATTTTTT
GGTATTCATTGCCTGATGCGACGCTTACGCGTCTTATCATGCCTACGGGAACCTGAATGAATCTATTATACCTATAGGTTAGACTTTAAAGCAAATAAATTTTTT
AAAAACAAAAACCCCGGACTCTCATCCAGGGTTCTCTGCTTATGAATCTATTATACCTATAGGTTAGACTTTAAAGCAAATAAATTTTTT
GTTATTAAATAGCCTGCCATCTGGCAGGCTTTTTTTATCGATGAATCTATTATACCTATAGGTTAGACTTTAAAGCAAATAAATTTTTT
GAAACGAACCGGGAGCGCTGTGAATACAGTGCTCCCTTTTTTTATTATGAATCTATTATACCTATAGGTTAGACTTTAAAGCAAATAAATTTTTT
TACGAATAAACGGCTCAGAAATGAGCCGTTTATTTTTTCATGAATCTATTATACCTATAGGTTAGACTTTAAAGCAAATAAATTTTTT
CGAGTTTCAGAAAAGGGGGCCTGAGTGGCCCCTTTTTTCAAGCTGACATGAATCTATTATACCTATAGGTTAGACTTTAAAGCAAATAAATTTTTT
GACTGAAATCGTACAGTAAAAAGCGAATAAAGGCTCCACGAAAGTGGGGCCTTTTTTATGAATCTATTATACCTATAGGTTAGACTTTAAAGCAAATAAATTTTTT
GCCCGGACCAGGCCGCAGGGGGGAAACTCTGCGGCCTTTTTCGTTCTTACTATGAATCTATTATACCTATAGGTTAGACTTTAAAGCAAATAAATTTTTT
GCCAGTTGAAAGAGGGAGCTAGTCTCCCTCTTTTCGTTTCATGAATCTATTATACCTATAGGTTAGACTTTAAAGCAAATAAATTTTTT
TGCATAAAAAAGCCAACCCGCAGGTTGGCTTTTCTCGTTATGAATCTATTATACCTATAGGTTAGACTTTAAAGCAAATAAATTTTTT
CATTGTTTGATGGGGCTGAAAGGCCCCATTTTTATTGGATGAATCTATTATACCTATAGGTTAGACTTTAAAGCAAATAAATTTTTT
TTATATAAAGCCCCGATTTATCGGGGTTTTTTGTTAATGAATCTATTATACCTATAGGTTAGACTTTAAAGCAAATAAATTTTTT
AGACAAAAAAACCCGCCGCAGCGGGTCTTTGAGCCATGAATCTATTATACCTATAGGTTAGACTTTAAAGCAAATAAATTTTTT
GCATAATGACAAAAAAGGGCGCTTTCACTAGCGCCTTTTTTATTTACGCGTATGAATCTATTATACCTATAGGTTAGACTTTAAAGCAAATAAATTTTTT
AACGGTTTATTAGTCTGGAGACGGCAGACTATCCTCTTCCCATGAATCTATTATACCTATAGGTTAGACTTTAAAGCAAATAAATTTTTT
ACCGGAAAACAAACTAAAGCGCCCTTGTGGCGCTTTAGTTTTGTTCATCTTATGAATCTATTATACCTATAGGTTAGACTTTAAAGCAAATAAATTTTTT
CGTAAAAAAACCCGCCCCGGCGGGTTTTTTTATACATGAATCTATTATACCTATAGGTTAGACTTTAAAGCAAATAAATTTTTT
GATGGCTCCGATGGATAACCAGCGCCGCTTAAGTCAGGAAATGAATCTATTATACCTATAGGTTAGACTTTAAAGCAAATAAATTTTTT
CCCGCACTTAACCCGCTTCGGCGGGTTTTTGTTTTTATGAATCTATTATACCTATAGGTTAGACTTTAAAGCAAATAAATTTTTT
ATCTCCTTTCACGGCCCATTCCTCATGGATGGGCCGTTTATTTCCCCATGAATCTATTATACCTATAGGTTAGACTTTAAAGCAAATAAATTTTTT
CTCTGGTAGTCCTGGTAAGACGCGAACAGCGTCGCATCAGGCATATTGCCAATGAATCTATTATACCTATAGGTTAGACTTTAAAGCAAATAAATTTTTT
TGCTCGTACCAGGCCCCTGCAATTTCAACAGGGGCCTTTTTTTATCCATGAATCTATTATACCTATAGGTTAGACTTTAAAGCAAATAAATTTTTT
ATCGAACAAAGGGCCTGCGGGCCCTTTTTTCATTGATGAATCTATTATACCTATAGGTTAGACTTTAAAGCAAATAAATTTTTT
AATAAATGGATGCCCTGCGTAAGCGGGGCATTTTTCTTCCTATGAATCTATTATACCTATAGGTTAGACTTTAAAGCAAATAAATTTTTT
TACGTAAAAACCCGCTTCGGCGGGTTTTTACTTTATGAATCTATTATACCTATAGGTTAGACTTTAAAGCAAATAAATTTTTT
GGCAGCATGCTGCCAGGTGATCCCCCTGGCCACCTCTTTTATGAATCTATTATACCTATAGGTTAGACTTTAAAGCAAATAAATTTTTT
AAAAGGATTCGCGGCTCTGCTCTTCAGAGCTGCTTTTATGATAATGAATCTATTATACCTATAGGTTAGACTTTAAAGCAAATAAATTTTTT
GTTATAAGACAAGGGAGCGATAATTCATCGCTCCCTTTTTCGTGCTTATGAATCTATTATACCTATAGGTTAGACTTTAAAGCAAATAAATTTTTT
AAGCACAAAAGCCAGTCTGGAAACAGGCTGGCTTTTTTTTGCGATGAATCTATTATACCTATAGGTTAGACTTTAAAGCAAATAAATTTTTT
ACCTGTAAAAAAGGCAGCCATCTGGCTGCCTTAGTCTCCCCAATGAATCTATTATACCTATAGGTTAGACTTTAAAGCAAATAAATTTTTT
TGTGAAAAAGCCCGCGCAAGCGGGTTTTTTTATGATGAATCTATTATACCTATAGGTTAGACTTTAAAGCAAATAAATTTTTT
GCTGATGCCAGAAAGGGTCCTGAATTTCAGGGCCCTTTTTTTACATGGATTGATGAATCTATTATACCTATAGGTTAGACTTTAAAGCAAATAAATTTTTT
CCTGTTGAGTAATAGTCAAAAGCCTCCGGTCGGAGGCTTTTGACTTTCTGCTTACATGAATCTATTATACCTATAGGTTAGACTTTAAAGCAAATAAATTTTTT
ACTGATTTTTAAGGCGACTGATGAGTCGCCTTTTTTTTGTCTATGAATCTATTATACCTATAGGTTAGACTTTAAAGCAAATAAATTTTTT
GTAACAACGGAAACCGGCCATTGCGCCGGTTTTTTTTGGCCTATGAATCTATTATACCTATAGGTTAGACTTTAAAGCAAATAAATTTTTT
GATCTAACTAAAAAGGCCGCTCTGCGGCCTTTTTTCTTTTCACTATGAATCTATTATACCTATAGGTTAGACTTTAAAGCAAATAAATTTTTT
ACAATTTTCGAAAAAACCCGCTTCGGCGGGTTTTTTTATAGCTAAAAATGAATCTATTATACCTATAGGTTAGACTTTAAAGCAAATAAATTTTTT
AAGGTTGAAAAATAAAAACGGCGCTAAAAAGCGCCGTTTTTTTTGACGGTGGTAATGAATCTATTATACCTATAGGTTAGACTTTAAAGCAAATAAATTTTTT
CAGATAAAAAAAATCCTTAGCTTTCGCTAAGGATGATTTCTATGAATCTATTATACCTATAGGTTAGACTTTAAAGCAAATAAATTTTTT
ACAAGAAAAAAGGCACGTCATCTGACGTGCCTTTTTTATTTATGAATCTATTATACCTATAGGTTAGACTTTAAAGCAAATAAATTTTTT
CTCGGTACCAAATTCCAGAAAAGAGACGCTGAAAAGCGTCTTTTTTCGTTTTGGTCCATGAATCTATTATACCTATAGGTTAGACTTTAAAGCAAATAAATTTTTT
TAACAATCAGAAATGCCGGGAATAAATCCCGGCATTTTCATAATCAGATGAATCTATTATAGGTACAAAAAGATGCGATGTCAA
AAGGACACCAGAGCCTGCCAATGGCAGGCTCAGACTGATGAATGAATCTATTATAGGTACAAAAAGATGCGATGTCAA
GTTAAAAAAATGCCCGGTTGTGAAAAGCAACCGGGCATCATTGTGATGAATCTATTATAGGTACAAAAAGATGCGATGTCAA
TGATCATCAAGGCTTCCTTCGGGAAGCCTTTCTACGTTAATGAATCTATTATAGGTACAAAAAGATGCGATGTCAA
TTGAAGATAAAAAACCCTCTGTAGTAACAGAGGGTTTTGTTCATTCATATGAATCTATTATAGGTACAAAAAGATGCGATGTCAA
TCCGGCATGAACAACGCGCACGTTGTCAGCAATCTGATGAATCTATTATAGGTACAAAAAGATGCGATGTCAA
AAAGTCAAAAGCCTCCGACCGGAGGCTTTTGACTTATGAATCTATTATAGGTACAAAAAGATGCGATGTCAA
AGTATGCACACGGGCAGCACGACGCTGCCCGATTTTTTTGCAATGAATCTATTATAGGTACAAAAAGATGCGATGTCAA
CTCACCCTAACCCTCTCCCCAGAGGGGCGAGGGGACCGACCGAATGAATCTATTATAGGTACAAAAAGATGCGATGTCAA
TGCGGAGGGAGTGGAAACGCCTCAGCCGGAACTGACCGAGGCGGTATAACTTAACGCAGTATGAATCTATTATAGGTACAAAAAGATGCGATGTCAA
AGGGGTAAAACCGTCCAGGAGCAGGGAAAAGGGCAGATGAATCTATTATAGGTACAAAAAGATGCGATGTCAA
GGTATTCATTGCCTGATGCGACGCTTACGCGTCTTATCATGCCTACGGGAACCTGAATGAATCTATTATAGGTACAAAAAGATGCGATGTCAA
AAAAACAAAAACCCCGGACTCTCATCCAGGGTTCTCTGCTTATGAATCTATTATAGGTACAAAAAGATGCGATGTCAA
GTTATTAAATAGCCTGCCATCTGGCAGGCTTTTTTTATCGATGAATCTATTATAGGTACAAAAAGATGCGATGTCAA
GAAACGAACCGGGAGCGCTGTGAATACAGTGCTCCCTTTTTTTATTATGAATCTATTATAGGTACAAAAAGATGCGATGTCAA
TACGAATAAACGGCTCAGAAATGAGCCGTTTATTTTTTCATGAATCTATTATAGGTACAAAAAGATGCGATGTCAA
CGAGTTTCAGAAAAGGGGGCCTGAGTGGCCCCTTTTTTCAAGCTGACATGAATCTATTATAGGTACAAAAAGATGCGATGTCAA
GACTGAAATCGTACAGTAAAAAGCGAATAAAGGCTCCACGAAAGTGGGGCCTTTTTTATGAATCTATTATAGGTACAAAAAGATGCGATGTCAA
GCCCGGACCAGGCCGCAGGGGGGAAACTCTGCGGCCTTTTTCGTTCTTACTATGAATCTATTATAGGTACAAAAAGATGCGATGTCAA
GCCAGTTGAAAGAGGGAGCTAGTCTCCCTCTTTTCGTTTCATGAATCTATTATAGGTACAAAAAGATGCGATGTCAA
TGCATAAAAAAGCCAACCCGCAGGTTGGCTTTTCTCGTTATGAATCTATTATAGGTACAAAAAGATGCGATGTCAA
CATTGTTTGATGGGGCTGAAAGGCCCCATTTTTATTGGATGAATCTATTATAGGTACAAAAAGATGCGATGTCAA
TTATATAAAGCCCCGATTTATCGGGGTTTTTTGTTAATGAATCTATTATAGGTACAAAAAGATGCGATGTCAA
AGACAAAAAAACCCGCCGCAGCGGGTCTTTGAGCCATGAATCTATTATAGGTACAAAAAGATGCGATGTCAA
GCATAATGACAAAAAAGGGCGCTTTCACTAGCGCCTTTTTTATTTACGCGTATGAATCTATTATAGGTACAAAAAGATGCGATGTCAA
AACGGTTTATTAGTCTGGAGACGGCAGACTATCCTCTTCCCATGAATCTATTATAGGTACAAAAAGATGCGATGTCAA
ACCGGAAAACAAACTAAAGCGCCCTTGTGGCGCTTTAGTTTTGTTCATCTTATGAATCTATTATAGGTACAAAAAGATGCGATGTCAA
CGTAAAAAAACCCGCCCCGGCGGGTTTTTTTATACATGAATCTATTATAGGTACAAAAAGATGCGATGTCAA
GATGGCTCCGATGGATAACCAGCGCCGCTTAAGTCAGGAAATGAATCTATTATAGGTACAAAAAGATGCGATGTCAA
CCCGCACTTAACCCGCTTCGGCGGGTTTTTGTTTTTATGAATCTATTATAGGTACAAAAAGATGCGATGTCAA
ATCTCCTTTCACGGCCCATTCCTCATGGATGGGCCGTTTATTTCCCCATGAATCTATTATAGGTACAAAAAGATGCGATGTCAA
CTCTGGTAGTCCTGGTAAGACGCGAACAGCGTCGCATCAGGCATATTGCCAATGAATCTATTATAGGTACAAAAAGATGCGATGTCAA
TGCTCGTACCAGGCCCCTGCAATTTCAACAGGGGCCTTTTTTTATCCATGAATCTATTATAGGTACAAAAAGATGCGATGTCAA
ATCGAACAAAGGGCCTGCGGGCCCTTTTTTCATTGATGAATCTATTATAGGTACAAAAAGATGCGATGTCAA
AATAAATGGATGCCCTGCGTAAGCGGGGCATTTTTCTTCCTATGAATCTATTATAGGTACAAAAAGATGCGATGTCAA
TACGTAAAAACCCGCTTCGGCGGGTTTTTACTTTATGAATCTATTATAGGTACAAAAAGATGCGATGTCAA
GGCAGCATGCTGCCAGGTGATCCCCCTGGCCACCTCTTTTATGAATCTATTATAGGTACAAAAAGATGCGATGTCAA
AAAAGGATTCGCGGCTCTGCTCTTCAGAGCTGCTTTTATGATAATGAATCTATTATAGGTACAAAAAGATGCGATGTCAA
GTTATAAGACAAGGGAGCGATAATTCATCGCTCCCTTTTTCGTGCTTATGAATCTATTATAGGTACAAAAAGATGCGATGTCAA
AAGCACAAAAGCCAGTCTGGAAACAGGCTGGCTTTTTTTTGCGATGAATCTATTATAGGTACAAAAAGATGCGATGTCAA
ACCTGTAAAAAAGGCAGCCATCTGGCTGCCTTAGTCTCCCCAATGAATCTATTATAGGTACAAAAAGATGCGATGTCAA
TGTGAAAAAGCCCGCGCAAGCGGGTTTTTTTATGATGAATCTATTATAGGTACAAAAAGATGCGATGTCAA
GCTGATGCCAGAAAGGGTCCTGAATTTCAGGGCCCTTTTTTTACATGGATTGATGAATCTATTATAGGTACAAAAAGATGCGATGTCAA
CCTGTTGAGTAATAGTCAAAAGCCTCCGGTCGGAGGCTTTTGACTTTCTGCTTACATGAATCTATTATAGGTACAAAAAGATGCGATGTCAA
ACTGATTTTTAAGGCGACTGATGAGTCGCCTTTTTTTTGTCTATGAATCTATTATAGGTACAAAAAGATGCGATGTCAA
GTAACAACGGAAACCGGCCATTGCGCCGGTTTTTTTTGGCCTATGAATCTATTATAGGTACAAAAAGATGCGATGTCAA
GATCTAACTAAAAAGGCCGCTCTGCGGCCTTTTTTCTTTTCACTATGAATCTATTATAGGTACAAAAAGATGCGATGTCAA
ACAATTTTCGAAAAAACCCGCTTCGGCGGGTTTTTTTATAGCTAAAAATGAATCTATTATAGGTACAAAAAGATGCGATGTCAA
AAGGTTGAAAAATAAAAACGGCGCTAAAAAGCGCCGTTTTTTTTGACGGTGGTAATGAATCTATTATAGGTACAAAAAGATGCGATGTCAA
CAGATAAAAAAAATCCTTAGCTTTCGCTAAGGATGATTTCTATGAATCTATTATAGGTACAAAAAGATGCGATGTCAA
ACAAGAAAAAAGGCACGTCATCTGACGTGCCTTTTTTATTTATGAATCTATTATAGGTACAAAAAGATGCGATGTCAA
CTCGGTACCAAATTCCAGAAAAGAGACGCTGAAAAGCGTCTTTTTTCGTTTTGGTCCATGAATCTATTATAGGTACAAAAAGATGCGATGTCAA
TAACAATCAGAAATGCCGGGAATAAATCCCGGCATTTTCATAATCAGATGAAATAATTATGCAGAAAAATTTTCCTGATGTCAA
AAGGACACCAGAGCCTGCCAATGGCAGGCTCAGACTGATGAATGAAATAATTATGCAGAAAAATTTTCCTGATGTCAA
GTTAAAAAAATGCCCGGTTGTGAAAAGCAACCGGGCATCATTGTGATGAAATAATTATGCAGAAAAATTTTCCTGATGTCAA
TGATCATCAAGGCTTCCTTCGGGAAGCCTTTCTACGTTAATGAAATAATTATGCAGAAAAATTTTCCTGATGTCAA
TTGAAGATAAAAAACCCTCTGTAGTAACAGAGGGTTTTGTTCATTCATATGAAATAATTATGCAGAAAAATTTTCCTGATGTCAA
TCCGGCATGAACAACGCGCACGTTGTCAGCAATCTGATGAAATAATTATGCAGAAAAATTTTCCTGATGTCAA
AAAGTCAAAAGCCTCCGACCGGAGGCTTTTGACTTATGAAATAATTATGCAGAAAAATTTTCCTGATGTCAA
AGTATGCACACGGGCAGCACGACGCTGCCCGATTTTTTTGCAATGAAATAATTATGCAGAAAAATTTTCCTGATGTCAA
CTCACCCTAACCCTCTCCCCAGAGGGGCGAGGGGACCGACCGAATGAAATAATTATGCAGAAAAATTTTCCTGATGTCAA
TGCGGAGGGAGTGGAAACGCCTCAGCCGGAACTGACCGAGGCGGTATAACTTAACGCAGTATGAAATAATTATGCAGAAAAATTTTCCTGATGTCAA
AGGGGTAAAACCGTCCAGGAGCAGGGAAAAGGGCAGATGAAATAATTATGCAGAAAAATTTTCCTGATGTCAA
GGTATTCATTGCCTGATGCGACGCTTACGCGTCTTATCATGCCTACGGGAACCTGAATGAAATAATTATGCAGAAAAATTTTCCTGATGTCAA
AAAAACAAAAACCCCGGACTCTCATCCAGGGTTCTCTGCTTATGAAATAATTATGCAGAAAAATTTTCCTGATGTCAA
GTTATTAAATAGCCTGCCATCTGGCAGGCTTTTTTTATCGATGAAATAATTATGCAGAAAAATTTTCCTGATGTCAA
GAAACGAACCGGGAGCGCTGTGAATACAGTGCTCCCTTTTTTTATTATGAAATAATTATGCAGAAAAATTTTCCTGATGTCAA
TACGAATAAACGGCTCAGAAATGAGCCGTTTATTTTTTCATGAAATAATTATGCAGAAAAATTTTCCTGATGTCAA
CGAGTTTCAGAAAAGGGGGCCTGAGTGGCCCCTTTTTTCAAGCTGACATGAAATAATTATGCAGAAAAATTTTCCTGATGTCAA
GACTGAAATCGTACAGTAAAAAGCGAATAAAGGCTCCACGAAAGTGGGGCCTTTTTTATGAAATAATTATGCAGAAAAATTTTCCTGATGTCAA
GCCCGGACCAGGCCGCAGGGGGGAAACTCTGCGGCCTTTTTCGTTCTTACTATGAAATAATTATGCAGAAAAATTTTCCTGATGTCAA
GCCAGTTGAAAGAGGGAGCTAGTCTCCCTCTTTTCGTTTCATGAAATAATTATGCAGAAAAATTTTCCTGATGTCAA
TGCATAAAAAAGCCAACCCGCAGGTTGGCTTTTCTCGTTATGAAATAATTATGCAGAAAAATTTTCCTGATGTCAA
CATTGTTTGATGGGGCTGAAAGGCCCCATTTTTATTGGATGAAATAATTATGCAGAAAAATTTTCCTGATGTCAA
TTATATAAAGCCCCGATTTATCGGGGTTTTTTGTTAATGAAATAATTATGCAGAAAAATTTTCCTGATGTCAA
AGACAAAAAAACCCGCCGCAGCGGGTCTTTGAGCCATGAAATAATTATGCAGAAAAATTTTCCTGATGTCAA
GCATAATGACAAAAAAGGGCGCTTTCACTAGCGCCTTTTTTATTTACGCGTATGAAATAATTATGCAGAAAAATTTTCCTGATGTCAA
AACGGTTTATTAGTCTGGAGACGGCAGACTATCCTCTTCCCATGAAATAATTATGCAGAAAAATTTTCCTGATGTCAA
ACCGGAAAACAAACTAAAGCGCCCTTGTGGCGCTTTAGTTTTGTTCATCTTATGAAATAATTATGCAGAAAAATTTTCCTGATGTCAA
CGTAAAAAAACCCGCCCCGGCGGGTTTTTTTATACATGAAATAATTATGCAGAAAAATTTTCCTGATGTCAA
GATGGCTCCGATGGATAACCAGCGCCGCTTAAGTCAGGAAATGAAATAATTATGCAGAAAAATTTTCCTGATGTCAA
CCCGCACTTAACCCGCTTCGGCGGGTTTTTGTTTTTATGAAATAATTATGCAGAAAAATTTTCCTGATGTCAA
ATCTCCTTTCACGGCCCATTCCTCATGGATGGGCCGTTTATTTCCCCATGAAATAATTATGCAGAAAAATTTTCCTGATGTCAA
CTCTGGTAGTCCTGGTAAGACGCGAACAGCGTCGCATCAGGCATATTGCCAATGAAATAATTATGCAGAAAAATTTTCCTGATGTCAA
TGCTCGTACCAGGCCCCTGCAATTTCAACAGGGGCCTTTTTTTATCCATGAAATAATTATGCAGAAAAATTTTCCTGATGTCAA
ATCGAACAAAGGGCCTGCGGGCCCTTTTTTCATTGATGAAATAATTATGCAGAAAAATTTTCCTGATGTCAA
AATAAATGGATGCCCTGCGTAAGCGGGGCATTTTTCTTCCTATGAAATAATTATGCAGAAAAATTTTCCTGATGTCAA
TACGTAAAAACCCGCTTCGGCGGGTTTTTACTTTATGAAATAATTATGCAGAAAAATTTTCCTGATGTCAA
GGCAGCATGCTGCCAGGTGATCCCCCTGGCCACCTCTTTTATGAAATAATTATGCAGAAAAATTTTCCTGATGTCAA
AAAAGGATTCGCGGCTCTGCTCTTCAGAGCTGCTTTTATGATAATGAAATAATTATGCAGAAAAATTTTCCTGATGTCAA
GTTATAAGACAAGGGAGCGATAATTCATCGCTCCCTTTTTCGTGCTTATGAAATAATTATGCAGAAAAATTTTCCTGATGTCAA
AAGCACAAAAGCCAGTCTGGAAACAGGCTGGCTTTTTTTTGCGATGAAATAATTATGCAGAAAAATTTTCCTGATGTCAA
ACCTGTAAAAAAGGCAGCCATCTGGCTGCCTTAGTCTCCCCAATGAAATAATTATGCAGAAAAATTTTCCTGATGTCAA
TGTGAAAAAGCCCGCGCAAGCGGGTTTTTTTATGATGAAATAATTATGCAGAAAAATTTTCCTGATGTCAA
GCTGATGCCAGAAAGGGTCCTGAATTTCAGGGCCCTTTTTTTACATGGATTGATGAAATAATTATGCAGAAAAATTTTCCTGATGTCAA
CCTGTTGAGTAATAGTCAAAAGCCTCCGGTCGGAGGCTTTTGACTTTCTGCTTACATGAAATAATTATGCAGAAAAATTTTCCTGATGTCAA
ACTGATTTTTAAGGCGACTGATGAGTCGCCTTTTTTTTGTCTATGAAATAATTATGCAGAAAAATTTTCCTGATGTCAA
GTAACAACGGAAACCGGCCATTGCGCCGGTTTTTTTTGGCCTATGAAATAATTATGCAGAAAAATTTTCCTGATGTCAA
GATCTAACTAAAAAGGCCGCTCTGCGGCCTTTTTTCTTTTCACTATGAAATAATTATGCAGAAAAATTTTCCTGATGTCAA
ACAATTTTCGAAAAAACCCGCTTCGGCGGGTTTTTTTATAGCTAAAAATGAAATAATTATGCAGAAAAATTTTCCTGATGTCAA
AAGGTTGAAAAATAAAAACGGCGCTAAAAAGCGCCGTTTTTTTTGACGGTGGTAATGAAATAATTATGCAGAAAAATTTTCCTGATGTCAA
CAGATAAAAAAAATCCTTAGCTTTCGCTAAGGATGATTTCTATGAAATAATTATGCAGAAAAATTTTCCTGATGTCAA
ACAAGAAAAAAGGCACGTCATCTGACGTGCCTTTTTTATTTATGAAATAATTATGCAGAAAAATTTTCCTGATGTCAA
CTCGGTACCAAATTCCAGAAAAGAGACGCTGAAAAGCGTCTTTTTTCGTTTTGGTCCATGAAATAATTATGCAGAAAAATTTTCCTGATGTCAA
TAACAATCAGAAATGCCGGGAATAAATCCCGGCATTTTCATAATCAGATCCACACATTATAGGTACAAAAAGATGCGATGTCAA
AAGGACACCAGAGCCTGCCAATGGCAGGCTCAGACTGATGAATCCACACATTATAGGTACAAAAAGATGCGATGTCAA
GTTAAAAAAATGCCCGGTTGTGAAAAGCAACCGGGCATCATTGTGATCCACACATTATAGGTACAAAAAGATGCGATGTCAA
TGATCATCAAGGCTTCCTTCGGGAAGCCTTTCTACGTTAATCCACACATTATAGGTACAAAAAGATGCGATGTCAA
TTGAAGATAAAAAACCCTCTGTAGTAACAGAGGGTTTTGTTCATTCATATCCACACATTATAGGTACAAAAAGATGCGATGTCAA
TCCGGCATGAACAACGCGCACGTTGTCAGCAATCTGATCCACACATTATAGGTACAAAAAGATGCGATGTCAA
AAAGTCAAAAGCCTCCGACCGGAGGCTTTTGACTTATCCACACATTATAGGTACAAAAAGATGCGATGTCAA
AGTATGCACACGGGCAGCACGACGCTGCCCGATTTTTTTGCAATCCACACATTATAGGTACAAAAAGATGCGATGTCAA
CTCACCCTAACCCTCTCCCCAGAGGGGCGAGGGGACCGACCGAATCCACACATTATAGGTACAAAAAGATGCGATGTCAA
TGCGGAGGGAGTGGAAACGCCTCAGCCGGAACTGACCGAGGCGGTATAACTTAACGCAGTATCCACACATTATAGGTACAAAAAGATGCGATGTCAA
AGGGGTAAAACCGTCCAGGAGCAGGGAAAAGGGCAGATCCACACATTATAGGTACAAAAAGATGCGATGTCAA
GGTATTCATTGCCTGATGCGACGCTTACGCGTCTTATCATGCCTACGGGAACCTGAATCCACACATTATAGGTACAAAAAGATGCGATGTCAA
AAAAACAAAAACCCCGGACTCTCATCCAGGGTTCTCTGCTTATCCACACATTATAGGTACAAAAAGATGCGATGTCAA
GTTATTAAATAGCCTGCCATCTGGCAGGCTTTTTTTATCGATCCACACATTATAGGTACAAAAAGATGCGATGTCAA
GAAACGAACCGGGAGCGCTGTGAATACAGTGCTCCCTTTTTTTATTATCCACACATTATAGGTACAAAAAGATGCGATGTCAA
TACGAATAAACGGCTCAGAAATGAGCCGTTTATTTTTTCATCCACACATTATAGGTACAAAAAGATGCGATGTCAA
CGAGTTTCAGAAAAGGGGGCCTGAGTGGCCCCTTTTTTCAAGCTGACATCCACACATTATAGGTACAAAAAGATGCGATGTCAA
GACTGAAATCGTACAGTAAAAAGCGAATAAAGGCTCCACGAAAGTGGGGCCTTTTTTATCCACACATTATAGGTACAAAAAGATGCGATGTCAA
GCCCGGACCAGGCCGCAGGGGGGAAACTCTGCGGCCTTTTTCGTTCTTACTATCCACACATTATAGGTACAAAAAGATGCGATGTCAA
GCCAGTTGAAAGAGGGAGCTAGTCTCCCTCTTTTCGTTTCATCCACACATTATAGGTACAAAAAGATGCGATGTCAA
TGCATAAAAAAGCCAACCCGCAGGTTGGCTTTTCTCGTTATCCACACATTATAGGTACAAAAAGATGCGATGTCAA
CATTGTTTGATGGGGCTGAAAGGCCCCATTTTTATTGGATCCACACATTATAGGTACAAAAAGATGCGATGTCAA
TTATATAAAGCCCCGATTTATCGGGGTTTTTTGTTAATCCACACATTATAGGTACAAAAAGATGCGATGTCAA
AGACAAAAAAACCCGCCGCAGCGGGTCTTTGAGCCATCCACACATTATAGGTACAAAAAGATGCGATGTCAA
GCATAATGACAAAAAAGGGCGCTTTCACTAGCGCCTTTTTTATTTACGCGTATCCACACATTATAGGTACAAAAAGATGCGATGTCAA
AACGGTTTATTAGTCTGGAGACGGCAGACTATCCTCTTCCCATCCACACATTATAGGTACAAAAAGATGCGATGTCAA
ACCGGAAAACAAACTAAAGCGCCCTTGTGGCGCTTTAGTTTTGTTCATCTTATCCACACATTATAGGTACAAAAAGATGCGATGTCAA
CGTAAAAAAACCCGCCCCGGCGGGTTTTTTTATACATCCACACATTATAGGTACAAAAAGATGCGATGTCAA
GATGGCTCCGATGGATAACCAGCGCCGCTTAAGTCAGGAAATCCACACATTATAGGTACAAAAAGATGCGATGTCAA
CCCGCACTTAACCCGCTTCGGCGGGTTTTTGTTTTTATCCACACATTATAGGTACAAAAAGATGCGATGTCAA
ATCTCCTTTCACGGCCCATTCCTCATGGATGGGCCGTTTATTTCCCCATCCACACATTATAGGTACAAAAAGATGCGATGTCAA
CTCTGGTAGTCCTGGTAAGACGCGAACAGCGTCGCATCAGGCATATTGCCAATCCACACATTATAGGTACAAAAAGATGCGATGTCAA
TGCTCGTACCAGGCCCCTGCAATTTCAACAGGGGCCTTTTTTTATCCATCCACACATTATAGGTACAAAAAGATGCGATGTCAA
ATCGAACAAAGGGCCTGCGGGCCCTTTTTTCATTGATCCACACATTATAGGTACAAAAAGATGCGATGTCAA
AATAAATGGATGCCCTGCGTAAGCGGGGCATTTTTCTTCCTATCCACACATTATAGGTACAAAAAGATGCGATGTCAA
TACGTAAAAACCCGCTTCGGCGGGTTTTTACTTTATCCACACATTATAGGTACAAAAAGATGCGATGTCAA
GGCAGCATGCTGCCAGGTGATCCCCCTGGCCACCTCTTTTATCCACACATTATAGGTACAAAAAGATGCGATGTCAA
AAAAGGATTCGCGGCTCTGCTCTTCAGAGCTGCTTTTATGATAATCCACACATTATAGGTACAAAAAGATGCGATGTCAA
GTTATAAGACAAGGGAGCGATAATTCATCGCTCCCTTTTTCGTGCTTATCCACACATTATAGGTACAAAAAGATGCGATGTCAA
AAGCACAAAAGCCAGTCTGGAAACAGGCTGGCTTTTTTTTGCGATCCACACATTATAGGTACAAAAAGATGCGATGTCAA
ACCTGTAAAAAAGGCAGCCATCTGGCTGCCTTAGTCTCCCCAATCCACACATTATAGGTACAAAAAGATGCGATGTCAA
TGTGAAAAAGCCCGCGCAAGCGGGTTTTTTTATGATCCACACATTATAGGTACAAAAAGATGCGATGTCAA
GCTGATGCCAGAAAGGGTCCTGAATTTCAGGGCCCTTTTTTTACATGGATTGATCCACACATTATAGGTACAAAAAGATGCGATGTCAA
CCTGTTGAGTAATAGTCAAAAGCCTCCGGTCGGAGGCTTTTGACTTTCTGCTTACATCCACACATTATAGGTACAAAAAGATGCGATGTCAA
ACTGATTTTTAAGGCGACTGATGAGTCGCCTTTTTTTTGTCTATCCACACATTATAGGTACAAAAAGATGCGATGTCAA
GTAACAACGGAAACCGGCCATTGCGCCGGTTTTTTTTGGCCTATCCACACATTATAGGTACAAAAAGATGCGATGTCAA
GATCTAACTAAAAAGGCCGCTCTGCGGCCTTTTTTCTTTTCACTATCCACACATTATAGGTACAAAAAGATGCGATGTCAA
ACAATTTTCGAAAAAACCCGCTTCGGCGGGTTTTTTTATAGCTAAAAATCCACACATTATAGGTACAAAAAGATGCGATGTCAA
AAGGTTGAAAAATAAAAACGGCGCTAAAAAGCGCCGTTTTTTTTGACGGTGGTAATCCACACATTATAGGTACAAAAAGATGCGATGTCAA
CAGATAAAAAAAATCCTTAGCTTTCGCTAAGGATGATTTCTATCCACACATTATAGGTACAAAAAGATGCGATGTCAA
ACAAGAAAAAAGGCACGTCATCTGACGTGCCTTTTTTATTTATCCACACATTATAGGTACAAAAAGATGCGATGTCAA
CTCGGTACCAAATTCCAGAAAAGAGACGCTGAAAAGCGTCTTTTTTCGTTTTGGTCCATCCACACATTATAGGTACAAAAAGATGCGATGTCAA
TAACAATCAGAAATGCCGGGAATAAATCCCGGCATTTTCATAATCAGATGGCTGTAAGTATCCTATAGGTTAGACTTTAAAGCAAATAAATTTTTT
AAGGACACCAGAGCCTGCCAATGGCAGGCTCAGACTGATGAATGGCTGTAAGTATCCTATAGGTTAGACTTTAAAGCAAATAAATTTTTT
GTTAAAAAAATGCCCGGTTGTGAAAAGCAACCGGGCATCATTGTGATGGCTGTAAGTATCCTATAGGTTAGACTTTAAAGCAAATAAATTTTTT
TGATCATCAAGGCTTCCTTCGGGAAGCCTTTCTACGTTAATGGCTGTAAGTATCCTATAGGTTAGACTTTAAAGCAAATAAATTTTTT
TTGAAGATAAAAAACCCTCTGTAGTAACAGAGGGTTTTGTTCATTCATATGGCTGTAAGTATCCTATAGGTTAGACTTTAAAGCAAATAAATTTTTT
TCCGGCATGAACAACGCGCACGTTGTCAGCAATCTGATGGCTGTAAGTATCCTATAGGTTAGACTTTAAAGCAAATAAATTTTTT
AAAGTCAAAAGCCTCCGACCGGAGGCTTTTGACTTATGGCTGTAAGTATCCTATAGGTTAGACTTTAAAGCAAATAAATTTTTT
AGTATGCACACGGGCAGCACGACGCTGCCCGATTTTTTTGCAATGGCTGTAAGTATCCTATAGGTTAGACTTTAAAGCAAATAAATTTTTT
CTCACCCTAACCCTCTCCCCAGAGGGGCGAGGGGACCGACCGAATGGCTGTAAGTATCCTATAGGTTAGACTTTAAAGCAAATAAATTTTTT
TGCGGAGGGAGTGGAAACGCCTCAGCCGGAACTGACCGAGGCGGTATAACTTAACGCAGTATGGCTGTAAGTATCCTATAGGTTAGACTTTAAAGCAAATAAATTTTTT
AGGGGTAAAACCGTCCAGGAGCAGGGAAAAGGGCAGATGGCTGTAAGTATCCTATAGGTTAGACTTTAAAGCAAATAAATTTTTT
GGTATTCATTGCCTGATGCGACGCTTACGCGTCTTATCATGCCTACGGGAACCTGAATGGCTGTAAGTATCCTATAGGTTAGACTTTAAAGCAAATAAATTTTTT
AAAAACAAAAACCCCGGACTCTCATCCAGGGTTCTCTGCTTATGGCTGTAAGTATCCTATAGGTTAGACTTTAAAGCAAATAAATTTTTT
GTTATTAAATAGCCTGCCATCTGGCAGGCTTTTTTTATCGATGGCTGTAAGTATCCTATAGGTTAGACTTTAAAGCAAATAAATTTTTT
GAAACGAACCGGGAGCGCTGTGAATACAGTGCTCCCTTTTTTTATTATGGCTGTAAGTATCCTATAGGTTAGACTTTAAAGCAAATAAATTTTTT
TACGAATAAACGGCTCAGAAATGAGCCGTTTATTTTTTCATGGCTGTAAGTATCCTATAGGTTAGACTTTAAAGCAAATAAATTTTTT
CGAGTTTCAGAAAAGGGGGCCTGAGTGGCCCCTTTTTTCAAGCTGACATGGCTGTAAGTATCCTATAGGTTAGACTTTAAAGCAAATAAATTTTTT
GACTGAAATCGTACAGTAAAAAGCGAATAAAGGCTCCACGAAAGTGGGGCCTTTTTTATGGCTGTAAGTATCCTATAGGTTAGACTTTAAAGCAAATAAATTTTTT
GCCCGGACCAGGCCGCAGGGGGGAAACTCTGCGGCCTTTTTCGTTCTTACTATGGCTGTAAGTATCCTATAGGTTAGACTTTAAAGCAAATAAATTTTTT
GCCAGTTGAAAGAGGGAGCTAGTCTCCCTCTTTTCGTTTCATGGCTGTAAGTATCCTATAGGTTAGACTTTAAAGCAAATAAATTTTTT
TGCATAAAAAAGCCAACCCGCAGGTTGGCTTTTCTCGTTATGGCTGTAAGTATCCTATAGGTTAGACTTTAAAGCAAATAAATTTTTT
CATTGTTTGATGGGGCTGAAAGGCCCCATTTTTATTGGATGGCTGTAAGTATCCTATAGGTTAGACTTTAAAGCAAATAAATTTTTT
TTATATAAAGCCCCGATTTATCGGGGTTTTTTGTTAATGGCTGTAAGTATCCTATAGGTTAGACTTTAAAGCAAATAAATTTTTT
AGACAAAAAAACCCGCCGCAGCGGGTCTTTGAGCCATGGCTGTAAGTATCCTATAGGTTAGACTTTAAAGCAAATAAATTTTTT
GCATAATGACAAAAAAGGGCGCTTTCACTAGCGCCTTTTTTATTTACGCGTATGGCTGTAAGTATCCTATAGGTTAGACTTTAAAGCAAATAAATTTTTT
AACGGTTTATTAGTCTGGAGACGGCAGACTATCCTCTTCCCATGGCTGTAAGTATCCTATAGGTTAGACTTTAAAGCAAATAAATTTTTT
ACCGGAAAACAAACTAAAGCGCCCTTGTGGCGCTTTAGTTTTGTTCATCTTATGGCTGTAAGTATCCTATAGGTTAGACTTTAAAGCAAATAAATTTTTT
CGTAAAAAAACCCGCCCCGGCGGGTTTTTTTATACATGGCTGTAAGTATCCTATAGGTTAGACTTTAAAGCAAATAAATTTTTT
GATGGCTCCGATGGATAACCAGCGCCGCTTAAGTCAGGAAATGGCTGTAAGTATCCTATAGGTTAGACTTTAAAGCAAATAAATTTTTT
CCCGCACTTAACCCGCTTCGGCGGGTTTTTGTTTTTATGGCTGTAAGTATCCTATAGGTTAGACTTTAAAGCAAATAAATTTTTT
ATCTCCTTTCACGGCCCATTCCTCATGGATGGGCCGTTTATTTCCCCATGGCTGTAAGTATCCTATAGGTTAGACTTTAAAGCAAATAAATTTTTT
CTCTGGTAGTCCTGGTAAGACGCGAACAGCGTCGCATCAGGCATATTGCCAATGGCTGTAAGTATCCTATAGGTTAGACTTTAAAGCAAATAAATTTTTT
TGCTCGTACCAGGCCCCTGCAATTTCAACAGGGGCCTTTTTTTATCCATGGCTGTAAGTATCCTATAGGTTAGACTTTAAAGCAAATAAATTTTTT
ATCGAACAAAGGGCCTGCGGGCCCTTTTTTCATTGATGGCTGTAAGTATCCTATAGGTTAGACTTTAAAGCAAATAAATTTTTT
AATAAATGGATGCCCTGCGTAAGCGGGGCATTTTTCTTCCTATGGCTGTAAGTATCCTATAGGTTAGACTTTAAAGCAAATAAATTTTTT
TACGTAAAAACCCGCTTCGGCGGGTTTTTACTTTATGGCTGTAAGTATCCTATAGGTTAGACTTTAAAGCAAATAAATTTTTT
GGCAGCATGCTGCCAGGTGATCCCCCTGGCCACCTCTTTTATGGCTGTAAGTATCCTATAGGTTAGACTTTAAAGCAAATAAATTTTTT
AAAAGGATTCGCGGCTCTGCTCTTCAGAGCTGCTTTTATGATAATGGCTGTAAGTATCCTATAGGTTAGACTTTAAAGCAAATAAATTTTTT
GTTATAAGACAAGGGAGCGATAATTCATCGCTCCCTTTTTCGTGCTTATGGCTGTAAGTATCCTATAGGTTAGACTTTAAAGCAAATAAATTTTTT
AAGCACAAAAGCCAGTCTGGAAACAGGCTGGCTTTTTTTTGCGATGGCTGTAAGTATCCTATAGGTTAGACTTTAAAGCAAATAAATTTTTT
ACCTGTAAAAAAGGCAGCCATCTGGCTGCCTTAGTCTCCCCAATGGCTGTAAGTATCCTATAGGTTAGACTTTAAAGCAAATAAATTTTTT
TGTGAAAAAGCCCGCGCAAGCGGGTTTTTTTATGATGGCTGTAAGTATCCTATAGGTTAGACTTTAAAGCAAATAAATTTTTT
GCTGATGCCAGAAAGGGTCCTGAATTTCAGGGCCCTTTTTTTACATGGATTGATGGCTGTAAGTATCCTATAGGTTAGACTTTAAAGCAAATAAATTTTTT
CCTGTTGAGTAATAGTCAAAAGCCTCCGGTCGGAGGCTTTTGACTTTCTGCTTACATGGCTGTAAGTATCCTATAGGTTAGACTTTAAAGCAAATAAATTTTTT
ACTGATTTTTAAGGCGACTGATGAGTCGCCTTTTTTTTGTCTATGGCTGTAAGTATCCTATAGGTTAGACTTTAAAGCAAATAAATTTTTT
GTAACAACGGAAACCGGCCATTGCGCCGGTTTTTTTTGGCCTATGGCTGTAAGTATCCTATAGGTTAGACTTTAAAGCAAATAAATTTTTT
GATCTAACTAAAAAGGCCGCTCTGCGGCCTTTTTTCTTTTCACTATGGCTGTAAGTATCCTATAGGTTAGACTTTAAAGCAAATAAATTTTTT
ACAATTTTCGAAAAAACCCGCTTCGGCGGGTTTTTTTATAGCTAAAAATGGCTGTAAGTATCCTATAGGTTAGACTTTAAAGCAAATAAATTTTTT
AAGGTTGAAAAATAAAAACGGCGCTAAAAAGCGCCGTTTTTTTTGACGGTGGTAATGGCTGTAAGTATCCTATAGGTTAGACTTTAAAGCAAATAAATTTTTT
CAGATAAAAAAAATCCTTAGCTTTCGCTAAGGATGATTTCTATGGCTGTAAGTATCCTATAGGTTAGACTTTAAAGCAAATAAATTTTTT
ACAAGAAAAAAGGCACGTCATCTGACGTGCCTTTTTTATTTATGGCTGTAAGTATCCTATAGGTTAGACTTTAAAGCAAATAAATTTTTT
CTCGGTACCAAATTCCAGAAAAGAGACGCTGAAAAGCGTCTTTTTTCGTTTTGGTCCATGGCTGTAAGTATCCTATAGGTTAGACTTTAAAGCAAATAAATTTTTT
TAACAATCAGAAATGCCGGGAATAAATCCCGGCATTTTCATAATCAGATCCACACATTATATCGCCGCAAGGGATAAAAAGCAAATAAATTTTTT
AAGGACACCAGAGCCTGCCAATGGCAGGCTCAGACTGATGAATCCACACATTATATCGCCGCAAGGGATAAAAAGCAAATAAATTTTTT
GTTAAAAAAATGCCCGGTTGTGAAAAGCAACCGGGCATCATTGTGATCCACACATTATATCGCCGCAAGGGATAAAAAGCAAATAAATTTTTT
TGATCATCAAGGCTTCCTTCGGGAAGCCTTTCTACGTTAATCCACACATTATATCGCCGCAAGGGATAAAAAGCAAATAAATTTTTT
TTGAAGATAAAAAACCCTCTGTAGTAACAGAGGGTTTTGTTCATTCATATCCACACATTATATCGCCGCAAGGGATAAAAAGCAAATAAATTTTTT
TCCGGCATGAACAACGCGCACGTTGTCAGCAATCTGATCCACACATTATATCGCCGCAAGGGATAAAAAGCAAATAAATTTTTT
AAAGTCAAAAGCCTCCGACCGGAGGCTTTTGACTTATCCACACATTATATCGCCGCAAGGGATAAAAAGCAAATAAATTTTTT
AGTATGCACACGGGCAGCACGACGCTGCCCGATTTTTTTGCAATCCACACATTATATCGCCGCAAGGGATAAAAAGCAAATAAATTTTTT
CTCACCCTAACCCTCTCCCCAGAGGGGCGAGGGGACCGACCGAATCCACACATTATATCGCCGCAAGGGATAAAAAGCAAATAAATTTTTT
TGCGGAGGGAGTGGAAACGCCTCAGCCGGAACTGACCGAGGCGGTATAACTTAACGCAGTATCCACACATTATATCGCCGCAAGGGATAAAAAGCAAATAAATTTTTT
AGGGGTAAAACCGTCCAGGAGCAGGGAAAAGGGCAGATCCACACATTATATCGCCGCAAGGGATAAAAAGCAAATAAATTTTTT
GGTATTCATTGCCTGATGCGACGCTTACGCGTCTTATCATGCCTACGGGAACCTGAATCCACACATTATATCGCCGCAAGGGATAAAAAGCAAATAAATTTTTT
AAAAACAAAAACCCCGGACTCTCATCCAGGGTTCTCTGCTTATCCACACATTATATCGCCGCAAGGGATAAAAAGCAAATAAATTTTTT
GTTATTAAATAGCCTGCCATCTGGCAGGCTTTTTTTATCGATCCACACATTATATCGCCGCAAGGGATAAAAAGCAAATAAATTTTTT
GAAACGAACCGGGAGCGCTGTGAATACAGTGCTCCCTTTTTTTATTATCCACACATTATATCGCCGCAAGGGATAAAAAGCAAATAAATTTTTT
TACGAATAAACGGCTCAGAAATGAGCCGTTTATTTTTTCATCCACACATTATATCGCCGCAAGGGATAAAAAGCAAATAAATTTTTT
CGAGTTTCAGAAAAGGGGGCCTGAGTGGCCCCTTTTTTCAAGCTGACATCCACACATTATATCGCCGCAAGGGATAAAAAGCAAATAAATTTTTT
GACTGAAATCGTACAGTAAAAAGCGAATAAAGGCTCCACGAAAGTGGGGCCTTTTTTATCCACACATTATATCGCCGCAAGGGATAAAAAGCAAATAAATTTTTT
GCCCGGACCAGGCCGCAGGGGGGAAACTCTGCGGCCTTTTTCGTTCTTACTATCCACACATTATATCGCCGCAAGGGATAAAAAGCAAATAAATTTTTT
GCCAGTTGAAAGAGGGAGCTAGTCTCCCTCTTTTCGTTTCATCCACACATTATATCGCCGCAAGGGATAAAAAGCAAATAAATTTTTT
TGCATAAAAAAGCCAACCCGCAGGTTGGCTTTTCTCGTTATCCACACATTATATCGCCGCAAGGGATAAAAAGCAAATAAATTTTTT
CATTGTTTGATGGGGCTGAAAGGCCCCATTTTTATTGGATCCACACATTATATCGCCGCAAGGGATAAAAAGCAAATAAATTTTTT
TTATATAAAGCCCCGATTTATCGGGGTTTTTTGTTAATCCACACATTATATCGCCGCAAGGGATAAAAAGCAAATAAATTTTTT
AGACAAAAAAACCCGCCGCAGCGGGTCTTTGAGCCATCCACACATTATATCGCCGCAAGGGATAAAAAGCAAATAAATTTTTT
GCATAATGACAAAAAAGGGCGCTTTCACTAGCGCCTTTTTTATTTACGCGTATCCACACATTATATCGCCGCAAGGGATAAAAAGCAAATAAATTTTTT
AACGGTTTATTAGTCTGGAGACGGCAGACTATCCTCTTCCCATCCACACATTATATCGCCGCAAGGGATAAAAAGCAAATAAATTTTTT
ACCGGAAAACAAACTAAAGCGCCCTTGTGGCGCTTTAGTTTTGTTCATCTTATCCACACATTATATCGCCGCAAGGGATAAAAAGCAAATAAATTTTTT
CGTAAAAAAACCCGCCCCGGCGGGTTTTTTTATACATCCACACATTATATCGCCGCAAGGGATAAAAAGCAAATAAATTTTTT
GATGGCTCCGATGGATAACCAGCGCCGCTTAAGTCAGGAAATCCACACATTATATCGCCGCAAGGGATAAAAAGCAAATAAATTTTTT
CCCGCACTTAACCCGCTTCGGCGGGTTTTTGTTTTTATCCACACATTATATCGCCGCAAGGGATAAAAAGCAAATAAATTTTTT
ATCTCCTTTCACGGCCCATTCCTCATGGATGGGCCGTTTATTTCCCCATCCACACATTATATCGCCGCAAGGGATAAAAAGCAAATAAATTTTTT
CTCTGGTAGTCCTGGTAAGACGCGAACAGCGTCGCATCAGGCATATTGCCAATCCACACATTATATCGCCGCAAGGGATAAAAAGCAAATAAATTTTTT
TGCTCGTACCAGGCCCCTGCAATTTCAACAGGGGCCTTTTTTTATCCATCCACACATTATATCGCCGCAAGGGATAAAAAGCAAATAAATTTTTT
ATCGAACAAAGGGCCTGCGGGCCCTTTTTTCATTGATCCACACATTATATCGCCGCAAGGGATAAAAAGCAAATAAATTTTTT
AATAAATGGATGCCCTGCGTAAGCGGGGCATTTTTCTTCCTATCCACACATTATATCGCCGCAAGGGATAAAAAGCAAATAAATTTTTT
TACGTAAAAACCCGCTTCGGCGGGTTTTTACTTTATCCACACATTATATCGCCGCAAGGGATAAAAAGCAAATAAATTTTTT
GGCAGCATGCTGCCAGGTGATCCCCCTGGCCACCTCTTTTATCCACACATTATATCGCCGCAAGGGATAAAAAGCAAATAAATTTTTT
AAAAGGATTCGCGGCTCTGCTCTTCAGAGCTGCTTTTATGATAATCCACACATTATATCGCCGCAAGGGATAAAAAGCAAATAAATTTTTT
GTTATAAGACAAGGGAGCGATAATTCATCGCTCCCTTTTTCGTGCTTATCCACACATTATATCGCCGCAAGGGATAAAAAGCAAATAAATTTTTT
AAGCACAAAAGCCAGTCTGGAAACAGGCTGGCTTTTTTTTGCGATCCACACATTATATCGCCGCAAGGGATAAAAAGCAAATAAATTTTTT
ACCTGTAAAAAAGGCAGCCATCTGGCTGCCTTAGTCTCCCCAATCCACACATTATATCGCCGCAAGGGATAAAAAGCAAATAAATTTTTT
TGTGAAAAAGCCCGCGCAAGCGGGTTTTTTTATGATCCACACATTATATCGCCGCAAGGGATAAAAAGCAAATAAATTTTTT
GCTGATGCCAGAAAGGGTCCTGAATTTCAGGGCCCTTTTTTTACATGGATTGATCCACACATTATATCGCCGCAAGGGATAAAAAGCAAATAAATTTTTT
CCTGTTGAGTAATAGTCAAAAGCCTCCGGTCGGAGGCTTTTGACTTTCTGCTTACATCCACACATTATATCGCCGCAAGGGATAAAAAGCAAATAAATTTTTT
ACTGATTTTTAAGGCGACTGATGAGTCGCCTTTTTTTTGTCTATCCACACATTATATCGCCGCAAGGGATAAAAAGCAAATAAATTTTTT
GTAACAACGGAAACCGGCCATTGCGCCGGTTTTTTTTGGCCTATCCACACATTATATCGCCGCAAGGGATAAAAAGCAAATAAATTTTTT
GATCTAACTAAAAAGGCCGCTCTGCGGCCTTTTTTCTTTTCACTATCCACACATTATATCGCCGCAAGGGATAAAAAGCAAATAAATTTTTT
ACAATTTTCGAAAAAACCCGCTTCGGCGGGTTTTTTTATAGCTAAAAATCCACACATTATATCGCCGCAAGGGATAAAAAGCAAATAAATTTTTT
AAGGTTGAAAAATAAAAACGGCGCTAAAAAGCGCCGTTTTTTTTGACGGTGGTAATCCACACATTATATCGCCGCAAGGGATAAAAAGCAAATAAATTTTTT
CAGATAAAAAAAATCCTTAGCTTTCGCTAAGGATGATTTCTATCCACACATTATATCGCCGCAAGGGATAAAAAGCAAATAAATTTTTT
ACAAGAAAAAAGGCACGTCATCTGACGTGCCTTTTTTATTTATCCACACATTATATCGCCGCAAGGGATAAAAAGCAAATAAATTTTTT
CTCGGTACCAAATTCCAGAAAAGAGACGCTGAAAAGCGTCTTTTTTCGTTTTGGTCCATCCACACATTATATCGCCGCAAGGGATAAAAAGCAAATAAATTTTTT
TAACAATCAGAAATGCCGGGAATAAATCCCGGCATTTTCATAATCAGATCCACACATTATAGGTACAAAAAGATGCGAAGTCAATACTCTTTTT
AAGGACACCAGAGCCTGCCAATGGCAGGCTCAGACTGATGAATCCACACATTATAGGTACAAAAAGATGCGAAGTCAATACTCTTTTT
GTTAAAAAAATGCCCGGTTGTGAAAAGCAACCGGGCATCATTGTGATCCACACATTATAGGTACAAAAAGATGCGAAGTCAATACTCTTTTT
TGATCATCAAGGCTTCCTTCGGGAAGCCTTTCTACGTTAATCCACACATTATAGGTACAAAAAGATGCGAAGTCAATACTCTTTTT
TTGAAGATAAAAAACCCTCTGTAGTAACAGAGGGTTTTGTTCATTCATATCCACACATTATAGGTACAAAAAGATGCGAAGTCAATACTCTTTTT
TCCGGCATGAACAACGCGCACGTTGTCAGCAATCTGATCCACACATTATAGGTACAAAAAGATGCGAAGTCAATACTCTTTTT
AAAGTCAAAAGCCTCCGACCGGAGGCTTTTGACTTATCCACACATTATAGGTACAAAAAGATGCGAAGTCAATACTCTTTTT
AGTATGCACACGGGCAGCACGACGCTGCCCGATTTTTTTGCAATCCACACATTATAGGTACAAAAAGATGCGAAGTCAATACTCTTTTT
CTCACCCTAACCCTCTCCCCAGAGGGGCGAGGGGACCGACCGAATCCACACATTATAGGTACAAAAAGATGCGAAGTCAATACTCTTTTT
TGCGGAGGGAGTGGAAACGCCTCAGCCGGAACTGACCGAGGCGGTATAACTTAACGCAGTATCCACACATTATAGGTACAAAAAGATGCGAAGTCAATACTCTTTTT
AGGGGTAAAACCGTCCAGGAGCAGGGAAAAGGGCAGATCCACACATTATAGGTACAAAAAGATGCGAAGTCAATACTCTTTTT
GGTATTCATTGCCTGATGCGACGCTTACGCGTCTTATCATGCCTACGGGAACCTGAATCCACACATTATAGGTACAAAAAGATGCGAAGTCAATACTCTTTTT
AAAAACAAAAACCCCGGACTCTCATCCAGGGTTCTCTGCTTATCCACACATTATAGGTACAAAAAGATGCGAAGTCAATACTCTTTTT
GTTATTAAATAGCCTGCCATCTGGCAGGCTTTTTTTATCGATCCACACATTATAGGTACAAAAAGATGCGAAGTCAATACTCTTTTT
GAAACGAACCGGGAGCGCTGTGAATACAGTGCTCCCTTTTTTTATTATCCACACATTATAGGTACAAAAAGATGCGAAGTCAATACTCTTTTT
TACGAATAAACGGCTCAGAAATGAGCCGTTTATTTTTTCATCCACACATTATAGGTACAAAAAGATGCGAAGTCAATACTCTTTTT
CGAGTTTCAGAAAAGGGGGCCTGAGTGGCCCCTTTTTTCAAGCTGACATCCACACATTATAGGTACAAAAAGATGCGAAGTCAATACTCTTTTT
GACTGAAATCGTACAGTAAAAAGCGAATAAAGGCTCCACGAAAGTGGGGCCTTTTTTATCCACACATTATAGGTACAAAAAGATGCGAAGTCAATACTCTTTTT
GCCCGGACCAGGCCGCAGGGGGGAAACTCTGCGGCCTTTTTCGTTCTTACTATCCACACATTATAGGTACAAAAAGATGCGAAGTCAATACTCTTTTT
GCCAGTTGAAAGAGGGAGCTAGTCTCCCTCTTTTCGTTTCATCCACACATTATAGGTACAAAAAGATGCGAAGTCAATACTCTTTTT
TGCATAAAAAAGCCAACCCGCAGGTTGGCTTTTCTCGTTATCCACACATTATAGGTACAAAAAGATGCGAAGTCAATACTCTTTTT
CATTGTTTGATGGGGCTGAAAGGCCCCATTTTTATTGGATCCACACATTATAGGTACAAAAAGATGCGAAGTCAATACTCTTTTT
TTATATAAAGCCCCGATTTATCGGGGTTTTTTGTTAATCCACACATTATAGGTACAAAAAGATGCGAAGTCAATACTCTTTTT
AGACAAAAAAACCCGCCGCAGCGGGTCTTTGAGCCATCCACACATTATAGGTACAAAAAGATGCGAAGTCAATACTCTTTTT
GCATAATGACAAAAAAGGGCGCTTTCACTAGCGCCTTTTTTATTTACGCGTATCCACACATTATAGGTACAAAAAGATGCGAAGTCAATACTCTTTTT
AACGGTTTATTAGTCTGGAGACGGCAGACTATCCTCTTCCCATCCACACATTATAGGTACAAAAAGATGCGAAGTCAATACTCTTTTT
ACCGGAAAACAAACTAAAGCGCCCTTGTGGCGCTTTAGTTTTGTTCATCTTATCCACACATTATAGGTACAAAAAGATGCGAAGTCAATACTCTTTTT
CGTAAAAAAACCCGCCCCGGCGGGTTTTTTTATACATCCACACATTATAGGTACAAAAAGATGCGAAGTCAATACTCTTTTT
GATGGCTCCGATGGATAACCAGCGCCGCTTAAGTCAGGAAATCCACACATTATAGGTACAAAAAGATGCGAAGTCAATACTCTTTTT
CCCGCACTTAACCCGCTTCGGCGGGTTTTTGTTTTTATCCACACATTATAGGTACAAAAAGATGCGAAGTCAATACTCTTTTT
ATCTCCTTTCACGGCCCATTCCTCATGGATGGGCCGTTTATTTCCCCATCCACACATTATAGGTACAAAAAGATGCGAAGTCAATACTCTTTTT
CTCTGGTAGTCCTGGTAAGACGCGAACAGCGTCGCATCAGGCATATTGCCAATCCACACATTATAGGTACAAAAAGATGCGAAGTCAATACTCTTTTT
TGCTCGTACCAGGCCCCTGCAATTTCAACAGGGGCCTTTTTTTATCCATCCACACATTATAGGTACAAAAAGATGCGAAGTCAATACTCTTTTT
ATCGAACAAAGGGCCTGCGGGCCCTTTTTTCATTGATCCACACATTATAGGTACAAAAAGATGCGAAGTCAATACTCTTTTT
AATAAATGGATGCCCTGCGTAAGCGGGGCATTTTTCTTCCTATCCACACATTATAGGTACAAAAAGATGCGAAGTCAATACTCTTTTT
TACGTAAAAACCCGCTTCGGCGGGTTTTTACTTTATCCACACATTATAGGTACAAAAAGATGCGAAGTCAATACTCTTTTT
GGCAGCATGCTGCCAGGTGATCCCCCTGGCCACCTCTTTTATCCACACATTATAGGTACAAAAAGATGCGAAGTCAATACTCTTTTT
AAAAGGATTCGCGGCTCTGCTCTTCAGAGCTGCTTTTATGATAATCCACACATTATAGGTACAAAAAGATGCGAAGTCAATACTCTTTTT
GTTATAAGACAAGGGAGCGATAATTCATCGCTCCCTTTTTCGTGCTTATCCACACATTATAGGTACAAAAAGATGCGAAGTCAATACTCTTTTT
AAGCACAAAAGCCAGTCTGGAAACAGGCTGGCTTTTTTTTGCGATCCACACATTATAGGTACAAAAAGATGCGAAGTCAATACTCTTTTT
ACCTGTAAAAAAGGCAGCCATCTGGCTGCCTTAGTCTCCCCAATCCACACATTATAGGTACAAAAAGATGCGAAGTCAATACTCTTTTT
TGTGAAAAAGCCCGCGCAAGCGGGTTTTTTTATGATCCACACATTATAGGTACAAAAAGATGCGAAGTCAATACTCTTTTT
GCTGATGCCAGAAAGGGTCCTGAATTTCAGGGCCCTTTTTTTACATGGATTGATCCACACATTATAGGTACAAAAAGATGCGAAGTCAATACTCTTTTT
CCTGTTGAGTAATAGTCAAAAGCCTCCGGTCGGAGGCTTTTGACTTTCTGCTTACATCCACACATTATAGGTACAAAAAGATGCGAAGTCAATACTCTTTTT
ACTGATTTTTAAGGCGACTGATGAGTCGCCTTTTTTTTGTCTATCCACACATTATAGGTACAAAAAGATGCGAAGTCAATACTCTTTTT
GTAACAACGGAAACCGGCCATTGCGCCGGTTTTTTTTGGCCTATCCACACATTATAGGTACAAAAAGATGCGAAGTCAATACTCTTTTT
GATCTAACTAAAAAGGCCGCTCTGCGGCCTTTTTTCTTTTCACTATCCACACATTATAGGTACAAAAAGATGCGAAGTCAATACTCTTTTT
ACAATTTTCGAAAAAACCCGCTTCGGCGGGTTTTTTTATAGCTAAAAATCCACACATTATAGGTACAAAAAGATGCGAAGTCAATACTCTTTTT
AAGGTTGAAAAATAAAAACGGCGCTAAAAAGCGCCGTTTTTTTTGACGGTGGTAATCCACACATTATAGGTACAAAAAGATGCGAAGTCAATACTCTTTTT
CAGATAAAAAAAATCCTTAGCTTTCGCTAAGGATGATTTCTATCCACACATTATAGGTACAAAAAGATGCGAAGTCAATACTCTTTTT
ACAAGAAAAAAGGCACGTCATCTGACGTGCCTTTTTTATTTATCCACACATTATAGGTACAAAAAGATGCGAAGTCAATACTCTTTTT
CTCGGTACCAAATTCCAGAAAAGAGACGCTGAAAAGCGTCTTTTTTCGTTTTGGTCCATCCACACATTATAGGTACAAAAAGATGCGAAGTCAATACTCTTTTT
TAACAATCAGAAATGCCGGGAATAAATCCCGGCATTTTCATAATCAGATGAATCTATTATACGAGCCGGATGATTAATTGTCAA
AAGGACACCAGAGCCTGCCAATGGCAGGCTCAGACTGATGAATGAATCTATTATACGAGCCGGATGATTAATTGTCAA
GTTAAAAAAATGCCCGGTTGTGAAAAGCAACCGGGCATCATTGTGATGAATCTATTATACGAGCCGGATGATTAATTGTCAA
TGATCATCAAGGCTTCCTTCGGGAAGCCTTTCTACGTTAATGAATCTATTATACGAGCCGGATGATTAATTGTCAA
TTGAAGATAAAAAACCCTCTGTAGTAACAGAGGGTTTTGTTCATTCATATGAATCTATTATACGAGCCGGATGATTAATTGTCAA
TCCGGCATGAACAACGCGCACGTTGTCAGCAATCTGATGAATCTATTATACGAGCCGGATGATTAATTGTCAA
AAAGTCAAAAGCCTCCGACCGGAGGCTTTTGACTTATGAATCTATTATACGAGCCGGATGATTAATTGTCAA
AGTATGCACACGGGCAGCACGACGCTGCCCGATTTTTTTGCAATGAATCTATTATACGAGCCGGATGATTAATTGTCAA
CTCACCCTAACCCTCTCCCCAGAGGGGCGAGGGGACCGACCGAATGAATCTATTATACGAGCCGGATGATTAATTGTCAA
TGCGGAGGGAGTGGAAACGCCTCAGCCGGAACTGACCGAGGCGGTATAACTTAACGCAGTATGAATCTATTATACGAGCCGGATGATTAATTGTCAA
AGGGGTAAAACCGTCCAGGAGCAGGGAAAAGGGCAGATGAATCTATTATACGAGCCGGATGATTAATTGTCAA
GGTATTCATTGCCTGATGCGACGCTTACGCGTCTTATCATGCCTACGGGAACCTGAATGAATCTATTATACGAGCCGGATGATTAATTGTCAA
AAAAACAAAAACCCCGGACTCTCATCCAGGGTTCTCTGCTTATGAATCTATTATACGAGCCGGATGATTAATTGTCAA
GTTATTAAATAGCCTGCCATCTGGCAGGCTTTTTTTATCGATGAATCTATTATACGAGCCGGATGATTAATTGTCAA
GAAACGAACCGGGAGCGCTGTGAATACAGTGCTCCCTTTTTTTATTATGAATCTATTATACGAGCCGGATGATTAATTGTCAA
TACGAATAAACGGCTCAGAAATGAGCCGTTTATTTTTTCATGAATCTATTATACGAGCCGGATGATTAATTGTCAA
CGAGTTTCAGAAAAGGGGGCCTGAGTGGCCCCTTTTTTCAAGCTGACATGAATCTATTATACGAGCCGGATGATTAATTGTCAA
GACTGAAATCGTACAGTAAAAAGCGAATAAAGGCTCCACGAAAGTGGGGCCTTTTTTATGAATCTATTATACGAGCCGGATGATTAATTGTCAA
GCCCGGACCAGGCCGCAGGGGGGAAACTCTGCGGCCTTTTTCGTTCTTACTATGAATCTATTATACGAGCCGGATGATTAATTGTCAA
GCCAGTTGAAAGAGGGAGCTAGTCTCCCTCTTTTCGTTTCATGAATCTATTATACGAGCCGGATGATTAATTGTCAA
TGCATAAAAAAGCCAACCCGCAGGTTGGCTTTTCTCGTTATGAATCTATTATACGAGCCGGATGATTAATTGTCAA
CATTGTTTGATGGGGCTGAAAGGCCCCATTTTTATTGGATGAATCTATTATACGAGCCGGATGATTAATTGTCAA
TTATATAAAGCCCCGATTTATCGGGGTTTTTTGTTAATGAATCTATTATACGAGCCGGATGATTAATTGTCAA
AGACAAAAAAACCCGCCGCAGCGGGTCTTTGAGCCATGAATCTATTATACGAGCCGGATGATTAATTGTCAA
GCATAATGACAAAAAAGGGCGCTTTCACTAGCGCCTTTTTTATTTACGCGTATGAATCTATTATACGAGCCGGATGATTAATTGTCAA
AACGGTTTATTAGTCTGGAGACGGCAGACTATCCTCTTCCCATGAATCTATTATACGAGCCGGATGATTAATTGTCAA
ACCGGAAAACAAACTAAAGCGCCCTTGTGGCGCTTTAGTTTTGTTCATCTTATGAATCTATTATACGAGCCGGATGATTAATTGTCAA
CGTAAAAAAACCCGCCCCGGCGGGTTTTTTTATACATGAATCTATTATACGAGCCGGATGATTAATTGTCAA
GATGGCTCCGATGGATAACCAGCGCCGCTTAAGTCAGGAAATGAATCTATTATACGAGCCGGATGATTAATTGTCAA
CCCGCACTTAACCCGCTTCGGCGGGTTTTTGTTTTTATGAATCTATTATACGAGCCGGATGATTAATTGTCAA
ATCTCCTTTCACGGCCCATTCCTCATGGATGGGCCGTTTATTTCCCCATGAATCTATTATACGAGCCGGATGATTAATTGTCAA
CTCTGGTAGTCCTGGTAAGACGCGAACAGCGTCGCATCAGGCATATTGCCAATGAATCTATTATACGAGCCGGATGATTAATTGTCAA
TGCTCGTACCAGGCCCCTGCAATTTCAACAGGGGCCTTTTTTTATCCATGAATCTATTATACGAGCCGGATGATTAATTGTCAA
ATCGAACAAAGGGCCTGCGGGCCCTTTTTTCATTGATGAATCTATTATACGAGCCGGATGATTAATTGTCAA
AATAAATGGATGCCCTGCGTAAGCGGGGCATTTTTCTTCCTATGAATCTATTATACGAGCCGGATGATTAATTGTCAA
TACGTAAAAACCCGCTTCGGCGGGTTTTTACTTTATGAATCTATTATACGAGCCGGATGATTAATTGTCAA
GGCAGCATGCTGCCAGGTGATCCCCCTGGCCACCTCTTTTATGAATCTATTATACGAGCCGGATGATTAATTGTCAA
AAAAGGATTCGCGGCTCTGCTCTTCAGAGCTGCTTTTATGATAATGAATCTATTATACGAGCCGGATGATTAATTGTCAA
GTTATAAGACAAGGGAGCGATAATTCATCGCTCCCTTTTTCGTGCTTATGAATCTATTATACGAGCCGGATGATTAATTGTCAA
AAGCACAAAAGCCAGTCTGGAAACAGGCTGGCTTTTTTTTGCGATGAATCTATTATACGAGCCGGATGATTAATTGTCAA
ACCTGTAAAAAAGGCAGCCATCTGGCTGCCTTAGTCTCCCCAATGAATCTATTATACGAGCCGGATGATTAATTGTCAA
TGTGAAAAAGCCCGCGCAAGCGGGTTTTTTTATGATGAATCTATTATACGAGCCGGATGATTAATTGTCAA
GCTGATGCCAGAAAGGGTCCTGAATTTCAGGGCCCTTTTTTTACATGGATTGATGAATCTATTATACGAGCCGGATGATTAATTGTCAA
CCTGTTGAGTAATAGTCAAAAGCCTCCGGTCGGAGGCTTTTGACTTTCTGCTTACATGAATCTATTATACGAGCCGGATGATTAATTGTCAA
ACTGATTTTTAAGGCGACTGATGAGTCGCCTTTTTTTTGTCTATGAATCTATTATACGAGCCGGATGATTAATTGTCAA
GTAACAACGGAAACCGGCCATTGCGCCGGTTTTTTTTGGCCTATGAATCTATTATACGAGCCGGATGATTAATTGTCAA
GATCTAACTAAAAAGGCCGCTCTGCGGCCTTTTTTCTTTTCACTATGAATCTATTATACGAGCCGGATGATTAATTGTCAA
ACAATTTTCGAAAAAACCCGCTTCGGCGGGTTTTTTTATAGCTAAAAATGAATCTATTATACGAGCCGGATGATTAATTGTCAA
AAGGTTGAAAAATAAAAACGGCGCTAAAAAGCGCCGTTTTTTTTGACGGTGGTAATGAATCTATTATACGAGCCGGATGATTAATTGTCAA
CAGATAAAAAAAATCCTTAGCTTTCGCTAAGGATGATTTCTATGAATCTATTATACGAGCCGGATGATTAATTGTCAA
ACAAGAAAAAAGGCACGTCATCTGACGTGCCTTTTTTATTTATGAATCTATTATACGAGCCGGATGATTAATTGTCAA
CTCGGTACCAAATTCCAGAAAAGAGACGCTGAAAAGCGTCTTTTTTCGTTTTGGTCCATGAATCTATTATACGAGCCGGATGATTAATTGTCAA
TAACAATCAGAAATGCCGGGAATAAATCCCGGCATTTTCATAATCAGTCCACACATATTACGAGCCGGATGATTAATTGTCAA
AAGGACACCAGAGCCTGCCAATGGCAGGCTCAGACTGATGATCCACACATATTACGAGCCGGATGATTAATTGTCAA
GTTAAAAAAATGCCCGGTTGTGAAAAGCAACCGGGCATCATTGTGTCCACACATATTACGAGCCGGATGATTAATTGTCAA
TGATCATCAAGGCTTCCTTCGGGAAGCCTTTCTACGTTATCCACACATATTACGAGCCGGATGATTAATTGTCAA
TTGAAGATAAAAAACCCTCTGTAGTAACAGAGGGTTTTGTTCATTCATTCCACACATATTACGAGCCGGATGATTAATTGTCAA
TCCGGCATGAACAACGCGCACGTTGTCAGCAATCTGTCCACACATATTACGAGCCGGATGATTAATTGTCAA
AAAGTCAAAAGCCTCCGACCGGAGGCTTTTGACTTTCCACACATATTACGAGCCGGATGATTAATTGTCAA
AGTATGCACACGGGCAGCACGACGCTGCCCGATTTTTTTGCATCCACACATATTACGAGCCGGATGATTAATTGTCAA
CTCACCCTAACCCTCTCCCCAGAGGGGCGAGGGGACCGACCGATCCACACATATTACGAGCCGGATGATTAATTGTCAA
TGCGGAGGGAGTGGAAACGCCTCAGCCGGAACTGACCGAGGCGGTATAACTTAACGCAGTTCCACACATATTACGAGCCGGATGATTAATTGTCAA
AGGGGTAAAACCGTCCAGGAGCAGGGAAAAGGGCAGTCCACACATATTACGAGCCGGATGATTAATTGTCAA
GGTATTCATTGCCTGATGCGACGCTTACGCGTCTTATCATGCCTACGGGAACCTGATCCACACATATTACGAGCCGGATGATTAATTGTCAA
AAAAACAAAAACCCCGGACTCTCATCCAGGGTTCTCTGCTTTCCACACATATTACGAGCCGGATGATTAATTGTCAA
GTTATTAAATAGCCTGCCATCTGGCAGGCTTTTTTTATCGTCCACACATATTACGAGCCGGATGATTAATTGTCAA
GAAACGAACCGGGAGCGCTGTGAATACAGTGCTCCCTTTTTTTATTTCCACACATATTACGAGCCGGATGATTAATTGTCAA
TACGAATAAACGGCTCAGAAATGAGCCGTTTATTTTTTCTCCACACATATTACGAGCCGGATGATTAATTGTCAA
CGAGTTTCAGAAAAGGGGGCCTGAGTGGCCCCTTTTTTCAAGCTGACTCCACACATATTACGAGCCGGATGATTAATTGTCAA
GACTGAAATCGTACAGTAAAAAGCGAATAAAGGCTCCACGAAAGTGGGGCCTTTTTTTCCACACATATTACGAGCCGGATGATTAATTGTCAA
GCCCGGACCAGGCCGCAGGGGGGAAACTCTGCGGCCTTTTTCGTTCTTACTTCCACACATATTACGAGCCGGATGATTAATTGTCAA
GCCAGTTGAAAGAGGGAGCTAGTCTCCCTCTTTTCGTTTCTCCACACATATTACGAGCCGGATGATTAATTGTCAA
TGCATAAAAAAGCCAACCCGCAGGTTGGCTTTTCTCGTTTCCACACATATTACGAGCCGGATGATTAATTGTCAA
CATTGTTTGATGGGGCTGAAAGGCCCCATTTTTATTGGTCCACACATATTACGAGCCGGATGATTAATTGTCAA
TTATATAAAGCCCCGATTTATCGGGGTTTTTTGTTATCCACACATATTACGAGCCGGATGATTAATTGTCAA
AGACAAAAAAACCCGCCGCAGCGGGTCTTTGAGCCTCCACACATATTACGAGCCGGATGATTAATTGTCAA
GCATAATGACAAAAAAGGGCGCTTTCACTAGCGCCTTTTTTATTTACGCGTTCCACACATATTACGAGCCGGATGATTAATTGTCAA
AACGGTTTATTAGTCTGGAGACGGCAGACTATCCTCTTCCCTCCACACATATTACGAGCCGGATGATTAATTGTCAA
ACCGGAAAACAAACTAAAGCGCCCTTGTGGCGCTTTAGTTTTGTTCATCTTTCCACACATATTACGAGCCGGATGATTAATTGTCAA
CGTAAAAAAACCCGCCCCGGCGGGTTTTTTTATACTCCACACATATTACGAGCCGGATGATTAATTGTCAA
GATGGCTCCGATGGATAACCAGCGCCGCTTAAGTCAGGAATCCACACATATTACGAGCCGGATGATTAATTGTCAA
CCCGCACTTAACCCGCTTCGGCGGGTTTTTGTTTTTTCCACACATATTACGAGCCGGATGATTAATTGTCAA
ATCTCCTTTCACGGCCCATTCCTCATGGATGGGCCGTTTATTTCCCCTCCACACATATTACGAGCCGGATGATTAATTGTCAA
CTCTGGTAGTCCTGGTAAGACGCGAACAGCGTCGCATCAGGCATATTGCCATCCACACATATTACGAGCCGGATGATTAATTGTCAA
TGCTCGTACCAGGCCCCTGCAATTTCAACAGGGGCCTTTTTTTATCCTCCACACATATTACGAGCCGGATGATTAATTGTCAA
ATCGAACAAAGGGCCTGCGGGCCCTTTTTTCATTGTCCACACATATTACGAGCCGGATGATTAATTGTCAA
AATAAATGGATGCCCTGCGTAAGCGGGGCATTTTTCTTCCTTCCACACATATTACGAGCCGGATGATTAATTGTCAA
TACGTAAAAACCCGCTTCGGCGGGTTTTTACTTTTCCACACATATTACGAGCCGGATGATTAATTGTCAA
GGCAGCATGCTGCCAGGTGATCCCCCTGGCCACCTCTTTTTCCACACATATTACGAGCCGGATGATTAATTGTCAA
AAAAGGATTCGCGGCTCTGCTCTTCAGAGCTGCTTTTATGATATCCACACATATTACGAGCCGGATGATTAATTGTCAA
GTTATAAGACAAGGGAGCGATAATTCATCGCTCCCTTTTTCGTGCTTTCCACACATATTACGAGCCGGATGATTAATTGTCAA
AAGCACAAAAGCCAGTCTGGAAACAGGCTGGCTTTTTTTTGCGTCCACACATATTACGAGCCGGATGATTAATTGTCAA
ACCTGTAAAAAAGGCAGCCATCTGGCTGCCTTAGTCTCCCCATCCACACATATTACGAGCCGGATGATTAATTGTCAA
TGTGAAAAAGCCCGCGCAAGCGGGTTTTTTTATGTCCACACATATTACGAGCCGGATGATTAATTGTCAA
GCTGATGCCAGAAAGGGTCCTGAATTTCAGGGCCCTTTTTTTACATGGATTGTCCACACATATTACGAGCCGGATGATTAATTGTCAA
CCTGTTGAGTAATAGTCAAAAGCCTCCGGTCGGAGGCTTTTGACTTTCTGCTTACTCCACACATATTACGAGCCGGATGATTAATTGTCAA
ACTGATTTTTAAGGCGACTGATGAGTCGCCTTTTTTTTGTCTTCCACACATATTACGAGCCGGATGATTAATTGTCAA
GTAACAACGGAAACCGGCCATTGCGCCGGTTTTTTTTGGCCTTCCACACATATTACGAGCCGGATGATTAATTGTCAA
GATCTAACTAAAAAGGCCGCTCTGCGGCCTTTTTTCTTTTCACTTCCACACATATTACGAGCCGGATGATTAATTGTCAA
ACAATTTTCGAAAAAACCCGCTTCGGCGGGTTTTTTTATAGCTAAAATCCACACATATTACGAGCCGGATGATTAATTGTCAA
AAGGTTGAAAAATAAAAACGGCGCTAAAAAGCGCCGTTTTTTTTGACGGTGGTATCCACACATATTACGAGCCGGATGATTAATTGTCAA
CAGATAAAAAAAATCCTTAGCTTTCGCTAAGGATGATTTCTTCCACACATATTACGAGCCGGATGATTAATTGTCAA
ACAAGAAAAAAGGCACGTCATCTGACGTGCCTTTTTTATTTTCCACACATATTACGAGCCGGATGATTAATTGTCAA
CTCGGTACCAAATTCCAGAAAAGAGACGCTGAAAAGCGTCTTTTTTCGTTTTGGTCCTCCACACATATTACGAGCCGGATGATTAATTGTCAA
TAACAATCAGAAATGCCGGGAATAAATCCCGGCATTTTCATAATCAGATCCACACATTATACCTATAGGTTAGACTTTAAAGCAAATAAATTTTTT
AAGGACACCAGAGCCTGCCAATGGCAGGCTCAGACTGATGAATCCACACATTATACCTATAGGTTAGACTTTAAAGCAAATAAATTTTTT
GTTAAAAAAATGCCCGGTTGTGAAAAGCAACCGGGCATCATTGTGATCCACACATTATACCTATAGGTTAGACTTTAAAGCAAATAAATTTTTT
TGATCATCAAGGCTTCCTTCGGGAAGCCTTTCTACGTTAATCCACACATTATACCTATAGGTTAGACTTTAAAGCAAATAAATTTTTT
TTGAAGATAAAAAACCCTCTGTAGTAACAGAGGGTTTTGTTCATTCATATCCACACATTATACCTATAGGTTAGACTTTAAAGCAAATAAATTTTTT
TCCGGCATGAACAACGCGCACGTTGTCAGCAATCTGATCCACACATTATACCTATAGGTTAGACTTTAAAGCAAATAAATTTTTT
AAAGTCAAAAGCCTCCGACCGGAGGCTTTTGACTTATCCACACATTATACCTATAGGTTAGACTTTAAAGCAAATAAATTTTTT
AGTATGCACACGGGCAGCACGACGCTGCCCGATTTTTTTGCAATCCACACATTATACCTATAGGTTAGACTTTAAAGCAAATAAATTTTTT
CTCACCCTAACCCTCTCCCCAGAGGGGCGAGGGGACCGACCGAATCCACACATTATACCTATAGGTTAGACTTTAAAGCAAATAAATTTTTT
TGCGGAGGGAGTGGAAACGCCTCAGCCGGAACTGACCGAGGCGGTATAACTTAACGCAGTATCCACACATTATACCTATAGGTTAGACTTTAAAGCAAATAAATTTTTT
AGGGGTAAAACCGTCCAGGAGCAGGGAAAAGGGCAGATCCACACATTATACCTATAGGTTAGACTTTAAAGCAAATAAATTTTTT
GGTATTCATTGCCTGATGCGACGCTTACGCGTCTTATCATGCCTACGGGAACCTGAATCCACACATTATACCTATAGGTTAGACTTTAAAGCAAATAAATTTTTT
AAAAACAAAAACCCCGGACTCTCATCCAGGGTTCTCTGCTTATCCACACATTATACCTATAGGTTAGACTTTAAAGCAAATAAATTTTTT
GTTATTAAATAGCCTGCCATCTGGCAGGCTTTTTTTATCGATCCACACATTATACCTATAGGTTAGACTTTAAAGCAAATAAATTTTTT
GAAACGAACCGGGAGCGCTGTGAATACAGTGCTCCCTTTTTTTATTATCCACACATTATACCTATAGGTTAGACTTTAAAGCAAATAAATTTTTT
TACGAATAAACGGCTCAGAAATGAGCCGTTTATTTTTTCATCCACACATTATACCTATAGGTTAGACTTTAAAGCAAATAAATTTTTT
CGAGTTTCAGAAAAGGGGGCCTGAGTGGCCCCTTTTTTCAAGCTGACATCCACACATTATACCTATAGGTTAGACTTTAAAGCAAATAAATTTTTT
GACTGAAATCGTACAGTAAAAAGCGAATAAAGGCTCCACGAAAGTGGGGCCTTTTTTATCCACACATTATACCTATAGGTTAGACTTTAAAGCAAATAAATTTTTT
GCCCGGACCAGGCCGCAGGGGGGAAACTCTGCGGCCTTTTTCGTTCTTACTATCCACACATTATACCTATAGGTTAGACTTTAAAGCAAATAAATTTTTT
GCCAGTTGAAAGAGGGAGCTAGTCTCCCTCTTTTCGTTTCATCCACACATTATACCTATAGGTTAGACTTTAAAGCAAATAAATTTTTT
TGCATAAAAAAGCCAACCCGCAGGTTGGCTTTTCTCGTTATCCACACATTATACCTATAGGTTAGACTTTAAAGCAAATAAATTTTTT
CATTGTTTGATGGGGCTGAAAGGCCCCATTTTTATTGGATCCACACATTATACCTATAGGTTAGACTTTAAAGCAAATAAATTTTTT
TTATATAAAGCCCCGATTTATCGGGGTTTTTTGTTAATCCACACATTATACCTATAGGTTAGACTTTAAAGCAAATAAATTTTTT
AGACAAAAAAACCCGCCGCAGCGGGTCTTTGAGCCATCCACACATTATACCTATAGGTTAGACTTTAAAGCAAATAAATTTTTT
GCATAATGACAAAAAAGGGCGCTTTCACTAGCGCCTTTTTTATTTACGCGTATCCACACATTATACCTATAGGTTAGACTTTAAAGCAAATAAATTTTTT
AACGGTTTATTAGTCTGGAGACGGCAGACTATCCTCTTCCCATCCACACATTATACCTATAGGTTAGACTTTAAAGCAAATAAATTTTTT
ACCGGAAAACAAACTAAAGCGCCCTTGTGGCGCTTTAGTTTTGTTCATCTTATCCACACATTATACCTATAGGTTAGACTTTAAAGCAAATAAATTTTTT
CGTAAAAAAACCCGCCCCGGCGGGTTTTTTTATACATCCACACATTATACCTATAGGTTAGACTTTAAAGCAAATAAATTTTTT
GATGGCTCCGATGGATAACCAGCGCCGCTTAAGTCAGGAAATCCACACATTATACCTATAGGTTAGACTTTAAAGCAAATAAATTTTTT
CCCGCACTTAACCCGCTTCGGCGGGTTTTTGTTTTTATCCACACATTATACCTATAGGTTAGACTTTAAAGCAAATAAATTTTTT
ATCTCCTTTCACGGCCCATTCCTCATGGATGGGCCGTTTATTTCCCCATCCACACATTATACCTATAGGTTAGACTTTAAAGCAAATAAATTTTTT
CTCTGGTAGTCCTGGTAAGACGCGAACAGCGTCGCATCAGGCATATTGCCAATCCACACATTATACCTATAGGTTAGACTTTAAAGCAAATAAATTTTTT
TGCTCGTACCAGGCCCCTGCAATTTCAACAGGGGCCTTTTTTTATCCATCCACACATTATACCTATAGGTTAGACTTTAAAGCAAATAAATTTTTT
ATCGAACAAAGGGCCTGCGGGCCCTTTTTTCATTGATCCACACATTATACCTATAGGTTAGACTTTAAAGCAAATAAATTTTTT
AATAAATGGATGCCCTGCGTAAGCGGGGCATTTTTCTTCCTATCCACACATTATACCTATAGGTTAGACTTTAAAGCAAATAAATTTTTT
TACGTAAAAACCCGCTTCGGCGGGTTTTTACTTTATCCACACATTATACCTATAGGTTAGACTTTAAAGCAAATAAATTTTTT
GGCAGCATGCTGCCAGGTGATCCCCCTGGCCACCTCTTTTATCCACACATTATACCTATAGGTTAGACTTTAAAGCAAATAAATTTTTT
AAAAGGATTCGCGGCTCTGCTCTTCAGAGCTGCTTTTATGATAATCCACACATTATACCTATAGGTTAGACTTTAAAGCAAATAAATTTTTT
GTTATAAGACAAGGGAGCGATAATTCATCGCTCCCTTTTTCGTGCTTATCCACACATTATACCTATAGGTTAGACTTTAAAGCAAATAAATTTTTT
AAGCACAAAAGCCAGTCTGGAAACAGGCTGGCTTTTTTTTGCGATCCACACATTATACCTATAGGTTAGACTTTAAAGCAAATAAATTTTTT
ACCTGTAAAAAAGGCAGCCATCTGGCTGCCTTAGTCTCCCCAATCCACACATTATACCTATAGGTTAGACTTTAAAGCAAATAAATTTTTT
TGTGAAAAAGCCCGCGCAAGCGGGTTTTTTTATGATCCACACATTATACCTATAGGTTAGACTTTAAAGCAAATAAATTTTTT
GCTGATGCCAGAAAGGGTCCTGAATTTCAGGGCCCTTTTTTTACATGGATTGATCCACACATTATACCTATAGGTTAGACTTTAAAGCAAATAAATTTTTT
CCTGTTGAGTAATAGTCAAAAGCCTCCGGTCGGAGGCTTTTGACTTTCTGCTTACATCCACACATTATACCTATAGGTTAGACTTTAAAGCAAATAAATTTTTT
ACTGATTTTTAAGGCGACTGATGAGTCGCCTTTTTTTTGTCTATCCACACATTATACCTATAGGTTAGACTTTAAAGCAAATAAATTTTTT
GTAACAACGGAAACCGGCCATTGCGCCGGTTTTTTTTGGCCTATCCACACATTATACCTATAGGTTAGACTTTAAAGCAAATAAATTTTTT
GATCTAACTAAAAAGGCCGCTCTGCGGCCTTTTTTCTTTTCACTATCCACACATTATACCTATAGGTTAGACTTTAAAGCAAATAAATTTTTT
ACAATTTTCGAAAAAACCCGCTTCGGCGGGTTTTTTTATAGCTAAAAATCCACACATTATACCTATAGGTTAGACTTTAAAGCAAATAAATTTTTT
AAGGTTGAAAAATAAAAACGGCGCTAAAAAGCGCCGTTTTTTTTGACGGTGGTAATCCACACATTATACCTATAGGTTAGACTTTAAAGCAAATAAATTTTTT
CAGATAAAAAAAATCCTTAGCTTTCGCTAAGGATGATTTCTATCCACACATTATACCTATAGGTTAGACTTTAAAGCAAATAAATTTTTT
ACAAGAAAAAAGGCACGTCATCTGACGTGCCTTTTTTATTTATCCACACATTATACCTATAGGTTAGACTTTAAAGCAAATAAATTTTTT
CTCGGTACCAAATTCCAGAAAAGAGACGCTGAAAAGCGTCTTTTTTCGTTTTGGTCCATCCACACATTATACCTATAGGTTAGACTTTAAAGCAAATAAATTTTTT
TAACAATCAGAAATGCCGGGAATAAATCCCGGCATTTTCATAATCAGATGGCTGTAAGTATCCTATAGGTTAGACTTTAAGTCAATACTCTTTTT
AAGGACACCAGAGCCTGCCAATGGCAGGCTCAGACTGATGAATGGCTGTAAGTATCCTATAGGTTAGACTTTAAGTCAATACTCTTTTT
GTTAAAAAAATGCCCGGTTGTGAAAAGCAACCGGGCATCATTGTGATGGCTGTAAGTATCCTATAGGTTAGACTTTAAGTCAATACTCTTTTT
TGATCATCAAGGCTTCCTTCGGGAAGCCTTTCTACGTTAATGGCTGTAAGTATCCTATAGGTTAGACTTTAAGTCAATACTCTTTTT
TTGAAGATAAAAAACCCTCTGTAGTAACAGAGGGTTTTGTTCATTCATATGGCTGTAAGTATCCTATAGGTTAGACTTTAAGTCAATACTCTTTTT
TCCGGCATGAACAACGCGCACGTTGTCAGCAATCTGATGGCTGTAAGTATCCTATAGGTTAGACTTTAAGTCAATACTCTTTTT
AAAGTCAAAAGCCTCCGACCGGAGGCTTTTGACTTATGGCTGTAAGTATCCTATAGGTTAGACTTTAAGTCAATACTCTTTTT
AGTATGCACACGGGCAGCACGACGCTGCCCGATTTTTTTGCAATGGCTGTAAGTATCCTATAGGTTAGACTTTAAGTCAATACTCTTTTT
CTCACCCTAACCCTCTCCCCAGAGGGGCGAGGGGACCGACCGAATGGCTGTAAGTATCCTATAGGTTAGACTTTAAGTCAATACTCTTTTT
TGCGGAGGGAGTGGAAACGCCTCAGCCGGAACTGACCGAGGCGGTATAACTTAACGCAGTATGGCTGTAAGTATCCTATAGGTTAGACTTTAAGTCAATACTCTTTTT
AGGGGTAAAACCGTCCAGGAGCAGGGAAAAGGGCAGATGGCTGTAAGTATCCTATAGGTTAGACTTTAAGTCAATACTCTTTTT
GGTATTCATTGCCTGATGCGACGCTTACGCGTCTTATCATGCCTACGGGAACCTGAATGGCTGTAAGTATCCTATAGGTTAGACTTTAAGTCAATACTCTTTTT
AAAAACAAAAACCCCGGACTCTCATCCAGGGTTCTCTGCTTATGGCTGTAAGTATCCTATAGGTTAGACTTTAAGTCAATACTCTTTTT
GTTATTAAATAGCCTGCCATCTGGCAGGCTTTTTTTATCGATGGCTGTAAGTATCCTATAGGTTAGACTTTAAGTCAATACTCTTTTT
GAAACGAACCGGGAGCGCTGTGAATACAGTGCTCCCTTTTTTTATTATGGCTGTAAGTATCCTATAGGTTAGACTTTAAGTCAATACTCTTTTT
TACGAATAAACGGCTCAGAAATGAGCCGTTTATTTTTTCATGGCTGTAAGTATCCTATAGGTTAGACTTTAAGTCAATACTCTTTTT
CGAGTTTCAGAAAAGGGGGCCTGAGTGGCCCCTTTTTTCAAGCTGACATGGCTGTAAGTATCCTATAGGTTAGACTTTAAGTCAATACTCTTTTT
GACTGAAATCGTACAGTAAAAAGCGAATAAAGGCTCCACGAAAGTGGGGCCTTTTTTATGGCTGTAAGTATCCTATAGGTTAGACTTTAAGTCAATACTCTTTTT
GCCCGGACCAGGCCGCAGGGGGGAAACTCTGCGGCCTTTTTCGTTCTTACTATGGCTGTAAGTATCCTATAGGTTAGACTTTAAGTCAATACTCTTTTT
GCCAGTTGAAAGAGGGAGCTAGTCTCCCTCTTTTCGTTTCATGGCTGTAAGTATCCTATAGGTTAGACTTTAAGTCAATACTCTTTTT
TGCATAAAAAAGCCAACCCGCAGGTTGGCTTTTCTCGTTATGGCTGTAAGTATCCTATAGGTTAGACTTTAAGTCAATACTCTTTTT
CATTGTTTGATGGGGCTGAAAGGCCCCATTTTTATTGGATGGCTGTAAGTATCCTATAGGTTAGACTTTAAGTCAATACTCTTTTT
TTATATAAAGCCCCGATTTATCGGGGTTTTTTGTTAATGGCTGTAAGTATCCTATAGGTTAGACTTTAAGTCAATACTCTTTTT
AGACAAAAAAACCCGCCGCAGCGGGTCTTTGAGCCATGGCTGTAAGTATCCTATAGGTTAGACTTTAAGTCAATACTCTTTTT
GCATAATGACAAAAAAGGGCGCTTTCACTAGCGCCTTTTTTATTTACGCGTATGGCTGTAAGTATCCTATAGGTTAGACTTTAAGTCAATACTCTTTTT
AACGGTTTATTAGTCTGGAGACGGCAGACTATCCTCTTCCCATGGCTGTAAGTATCCTATAGGTTAGACTTTAAGTCAATACTCTTTTT
ACCGGAAAACAAACTAAAGCGCCCTTGTGGCGCTTTAGTTTTGTTCATCTTATGGCTGTAAGTATCCTATAGGTTAGACTTTAAGTCAATACTCTTTTT
CGTAAAAAAACCCGCCCCGGCGGGTTTTTTTATACATGGCTGTAAGTATCCTATAGGTTAGACTTTAAGTCAATACTCTTTTT
GATGGCTCCGATGGATAACCAGCGCCGCTTAAGTCAGGAAATGGCTGTAAGTATCCTATAGGTTAGACTTTAAGTCAATACTCTTTTT
CCCGCACTTAACCCGCTTCGGCGGGTTTTTGTTTTTATGGCTGTAAGTATCCTATAGGTTAGACTTTAAGTCAATACTCTTTTT
ATCTCCTTTCACGGCCCATTCCTCATGGATGGGCCGTTTATTTCCCCATGGCTGTAAGTATCCTATAGGTTAGACTTTAAGTCAATACTCTTTTT
CTCTGGTAGTCCTGGTAAGACGCGAACAGCGTCGCATCAGGCATATTGCCAATGGCTGTAAGTATCCTATAGGTTAGACTTTAAGTCAATACTCTTTTT
TGCTCGTACCAGGCCCCTGCAATTTCAACAGGGGCCTTTTTTTATCCATGGCTGTAAGTATCCTATAGGTTAGACTTTAAGTCAATACTCTTTTT
ATCGAACAAAGGGCCTGCGGGCCCTTTTTTCATTGATGGCTGTAAGTATCCTATAGGTTAGACTTTAAGTCAATACTCTTTTT
AATAAATGGATGCCCTGCGTAAGCGGGGCATTTTTCTTCCTATGGCTGTAAGTATCCTATAGGTTAGACTTTAAGTCAATACTCTTTTT
TACGTAAAAACCCGCTTCGGCGGGTTTTTACTTTATGGCTGTAAGTATCCTATAGGTTAGACTTTAAGTCAATACTCTTTTT
GGCAGCATGCTGCCAGGTGATCCCCCTGGCCACCTCTTTTATGGCTGTAAGTATCCTATAGGTTAGACTTTAAGTCAATACTCTTTTT
AAAAGGATTCGCGGCTCTGCTCTTCAGAGCTGCTTTTATGATAATGGCTGTAAGTATCCTATAGGTTAGACTTTAAGTCAATACTCTTTTT
GTTATAAGACAAGGGAGCGATAATTCATCGCTCCCTTTTTCGTGCTTATGGCTGTAAGTATCCTATAGGTTAGACTTTAAGTCAATACTCTTTTT
AAGCACAAAAGCCAGTCTGGAAACAGGCTGGCTTTTTTTTGCGATGGCTGTAAGTATCCTATAGGTTAGACTTTAAGTCAATACTCTTTTT
ACCTGTAAAAAAGGCAGCCATCTGGCTGCCTTAGTCTCCCCAATGGCTGTAAGTATCCTATAGGTTAGACTTTAAGTCAATACTCTTTTT
TGTGAAAAAGCCCGCGCAAGCGGGTTTTTTTATGATGGCTGTAAGTATCCTATAGGTTAGACTTTAAGTCAATACTCTTTTT
GCTGATGCCAGAAAGGGTCCTGAATTTCAGGGCCCTTTTTTTACATGGATTGATGGCTGTAAGTATCCTATAGGTTAGACTTTAAGTCAATACTCTTTTT
CCTGTTGAGTAATAGTCAAAAGCCTCCGGTCGGAGGCTTTTGACTTTCTGCTTACATGGCTGTAAGTATCCTATAGGTTAGACTTTAAGTCAATACTCTTTTT
ACTGATTTTTAAGGCGACTGATGAGTCGCCTTTTTTTTGTCTATGGCTGTAAGTATCCTATAGGTTAGACTTTAAGTCAATACTCTTTTT
GTAACAACGGAAACCGGCCATTGCGCCGGTTTTTTTTGGCCTATGGCTGTAAGTATCCTATAGGTTAGACTTTAAGTCAATACTCTTTTT
GATCTAACTAAAAAGGCCGCTCTGCGGCCTTTTTTCTTTTCACTATGGCTGTAAGTATCCTATAGGTTAGACTTTAAGTCAATACTCTTTTT
ACAATTTTCGAAAAAACCCGCTTCGGCGGGTTTTTTTATAGCTAAAAATGGCTGTAAGTATCCTATAGGTTAGACTTTAAGTCAATACTCTTTTT
AAGGTTGAAAAATAAAAACGGCGCTAAAAAGCGCCGTTTTTTTTGACGGTGGTAATGGCTGTAAGTATCCTATAGGTTAGACTTTAAGTCAATACTCTTTTT
CAGATAAAAAAAATCCTTAGCTTTCGCTAAGGATGATTTCTATGGCTGTAAGTATCCTATAGGTTAGACTTTAAGTCAATACTCTTTTT
ACAAGAAAAAAGGCACGTCATCTGACGTGCCTTTTTTATTTATGGCTGTAAGTATCCTATAGGTTAGACTTTAAGTCAATACTCTTTTT
CTCGGTACCAAATTCCAGAAAAGAGACGCTGAAAAGCGTCTTTTTTCGTTTTGGTCCATGGCTGTAAGTATCCTATAGGTTAGACTTTAAGTCAATACTCTTTTT
TAACAATCAGAAATGCCGGGAATAAATCCCGGCATTTTCATAATCAGATGAAATAATTATGCCTATAGGTTAGACTTTAAGTCAATACTCTTTTT
AAGGACACCAGAGCCTGCCAATGGCAGGCTCAGACTGATGAATGAAATAATTATGCCTATAGGTTAGACTTTAAGTCAATACTCTTTTT
GTTAAAAAAATGCCCGGTTGTGAAAAGCAACCGGGCATCATTGTGATGAAATAATTATGCCTATAGGTTAGACTTTAAGTCAATACTCTTTTT
TGATCATCAAGGCTTCCTTCGGGAAGCCTTTCTACGTTAATGAAATAATTATGCCTATAGGTTAGACTTTAAGTCAATACTCTTTTT
TTGAAGATAAAAAACCCTCTGTAGTAACAGAGGGTTTTGTTCATTCATATGAAATAATTATGCCTATAGGTTAGACTTTAAGTCAATACTCTTTTT
TCCGGCATGAACAACGCGCACGTTGTCAGCAATCTGATGAAATAATTATGCCTATAGGTTAGACTTTAAGTCAATACTCTTTTT
AAAGTCAAAAGCCTCCGACCGGAGGCTTTTGACTTATGAAATAATTATGCCTATAGGTTAGACTTTAAGTCAATACTCTTTTT
AGTATGCACACGGGCAGCACGACGCTGCCCGATTTTTTTGCAATGAAATAATTATGCCTATAGGTTAGACTTTAAGTCAATACTCTTTTT
CTCACCCTAACCCTCTCCCCAGAGGGGCGAGGGGACCGACCGAATGAAATAATTATGCCTATAGGTTAGACTTTAAGTCAATACTCTTTTT
TGCGGAGGGAGTGGAAACGCCTCAGCCGGAACTGACCGAGGCGGTATAACTTAACGCAGTATGAAATAATTATGCCTATAGGTTAGACTTTAAGTCAATACTCTTTTT
AGGGGTAAAACCGTCCAGGAGCAGGGAAAAGGGCAGATGAAATAATTATGCCTATAGGTTAGACTTTAAGTCAATACTCTTTTT
GGTATTCATTGCCTGATGCGACGCTTACGCGTCTTATCATGCCTACGGGAACCTGAATGAAATAATTATGCCTATAGGTTAGACTTTAAGTCAATACTCTTTTT
AAAAACAAAAACCCCGGACTCTCATCCAGGGTTCTCTGCTTATGAAATAATTATGCCTATAGGTTAGACTTTAAGTCAATACTCTTTTT
GTTATTAAATAGCCTGCCATCTGGCAGGCTTTTTTTATCGATGAAATAATTATGCCTATAGGTTAGACTTTAAGTCAATACTCTTTTT
GAAACGAACCGGGAGCGCTGTGAATACAGTGCTCCCTTTTTTTATTATGAAATAATTATGCCTATAGGTTAGACTTTAAGTCAATACTCTTTTT
TACGAATAAACGGCTCAGAAATGAGCCGTTTATTTTTTCATGAAATAATTATGCCTATAGGTTAGACTTTAAGTCAATACTCTTTTT
CGAGTTTCAGAAAAGGGGGCCTGAGTGGCCCCTTTTTTCAAGCTGACATGAAATAATTATGCCTATAGGTTAGACTTTAAGTCAATACTCTTTTT
GACTGAAATCGTACAGTAAAAAGCGAATAAAGGCTCCACGAAAGTGGGGCCTTTTTTATGAAATAATTATGCCTATAGGTTAGACTTTAAGTCAATACTCTTTTT
GCCCGGACCAGGCCGCAGGGGGGAAACTCTGCGGCCTTTTTCGTTCTTACTATGAAATAATTATGCCTATAGGTTAGACTTTAAGTCAATACTCTTTTT
GCCAGTTGAAAGAGGGAGCTAGTCTCCCTCTTTTCGTTTCATGAAATAATTATGCCTATAGGTTAGACTTTAAGTCAATACTCTTTTT
TGCATAAAAAAGCCAACCCGCAGGTTGGCTTTTCTCGTTATGAAATAATTATGCCTATAGGTTAGACTTTAAGTCAATACTCTTTTT
CATTGTTTGATGGGGCTGAAAGGCCCCATTTTTATTGGATGAAATAATTATGCCTATAGGTTAGACTTTAAGTCAATACTCTTTTT
TTATATAAAGCCCCGATTTATCGGGGTTTTTTGTTAATGAAATAATTATGCCTATAGGTTAGACTTTAAGTCAATACTCTTTTT
AGACAAAAAAACCCGCCGCAGCGGGTCTTTGAGCCATGAAATAATTATGCCTATAGGTTAGACTTTAAGTCAATACTCTTTTT
GCATAATGACAAAAAAGGGCGCTTTCACTAGCGCCTTTTTTATTTACGCGTATGAAATAATTATGCCTATAGGTTAGACTTTAAGTCAATACTCTTTTT
AACGGTTTATTAGTCTGGAGACGGCAGACTATCCTCTTCCCATGAAATAATTATGCCTATAGGTTAGACTTTAAGTCAATACTCTTTTT
ACCGGAAAACAAACTAAAGCGCCCTTGTGGCGCTTTAGTTTTGTTCATCTTATGAAATAATTATGCCTATAGGTTAGACTTTAAGTCAATACTCTTTTT
CGTAAAAAAACCCGCCCCGGCGGGTTTTTTTATACATGAAATAATTATGCCTATAGGTTAGACTTTAAGTCAATACTCTTTTT
GATGGCTCCGATGGATAACCAGCGCCGCTTAAGTCAGGAAATGAAATAATTATGCCTATAGGTTAGACTTTAAGTCAATACTCTTTTT
CCCGCACTTAACCCGCTTCGGCGGGTTTTTGTTTTTATGAAATAATTATGCCTATAGGTTAGACTTTAAGTCAATACTCTTTTT
ATCTCCTTTCACGGCCCATTCCTCATGGATGGGCCGTTTATTTCCCCATGAAATAATTATGCCTATAGGTTAGACTTTAAGTCAATACTCTTTTT
CTCTGGTAGTCCTGGTAAGACGCGAACAGCGTCGCATCAGGCATATTGCCAATGAAATAATTATGCCTATAGGTTAGACTTTAAGTCAATACTCTTTTT
TGCTCGTACCAGGCCCCTGCAATTTCAACAGGGGCCTTTTTTTATCCATGAAATAATTATGCCTATAGGTTAGACTTTAAGTCAATACTCTTTTT
ATCGAACAAAGGGCCTGCGGGCCCTTTTTTCATTGATGAAATAATTATGCCTATAGGTTAGACTTTAAGTCAATACTCTTTTT
AATAAATGGATGCCCTGCGTAAGCGGGGCATTTTTCTTCCTATGAAATAATTATGCCTATAGGTTAGACTTTAAGTCAATACTCTTTTT
TACGTAAAAACCCGCTTCGGCGGGTTTTTACTTTATGAAATAATTATGCCTATAGGTTAGACTTTAAGTCAATACTCTTTTT
GGCAGCATGCTGCCAGGTGATCCCCCTGGCCACCTCTTTTATGAAATAATTATGCCTATAGGTTAGACTTTAAGTCAATACTCTTTTT
AAAAGGATTCGCGGCTCTGCTCTTCAGAGCTGCTTTTATGATAATGAAATAATTATGCCTATAGGTTAGACTTTAAGTCAATACTCTTTTT
GTTATAAGACAAGGGAGCGATAATTCATCGCTCCCTTTTTCGTGCTTATGAAATAATTATGCCTATAGGTTAGACTTTAAGTCAATACTCTTTTT
AAGCACAAAAGCCAGTCTGGAAACAGGCTGGCTTTTTTTTGCGATGAAATAATTATGCCTATAGGTTAGACTTTAAGTCAATACTCTTTTT
ACCTGTAAAAAAGGCAGCCATCTGGCTGCCTTAGTCTCCCCAATGAAATAATTATGCCTATAGGTTAGACTTTAAGTCAATACTCTTTTT
TGTGAAAAAGCCCGCGCAAGCGGGTTTTTTTATGATGAAATAATTATGCCTATAGGTTAGACTTTAAGTCAATACTCTTTTT
GCTGATGCCAGAAAGGGTCCTGAATTTCAGGGCCCTTTTTTTACATGGATTGATGAAATAATTATGCCTATAGGTTAGACTTTAAGTCAATACTCTTTTT
CCTGTTGAGTAATAGTCAAAAGCCTCCGGTCGGAGGCTTTTGACTTTCTGCTTACATGAAATAATTATGCCTATAGGTTAGACTTTAAGTCAATACTCTTTTT
ACTGATTTTTAAGGCGACTGATGAGTCGCCTTTTTTTTGTCTATGAAATAATTATGCCTATAGGTTAGACTTTAAGTCAATACTCTTTTT
GTAACAACGGAAACCGGCCATTGCGCCGGTTTTTTTTGGCCTATGAAATAATTATGCCTATAGGTTAGACTTTAAGTCAATACTCTTTTT
GATCTAACTAAAAAGGCCGCTCTGCGGCCTTTTTTCTTTTCACTATGAAATAATTATGCCTATAGGTTAGACTTTAAGTCAATACTCTTTTT
ACAATTTTCGAAAAAACCCGCTTCGGCGGGTTTTTTTATAGCTAAAAATGAAATAATTATGCCTATAGGTTAGACTTTAAGTCAATACTCTTTTT
AAGGTTGAAAAATAAAAACGGCGCTAAAAAGCGCCGTTTTTTTTGACGGTGGTAATGAAATAATTATGCCTATAGGTTAGACTTTAAGTCAATACTCTTTTT
CAGATAAAAAAAATCCTTAGCTTTCGCTAAGGATGATTTCTATGAAATAATTATGCCTATAGGTTAGACTTTAAGTCAATACTCTTTTT
ACAAGAAAAAAGGCACGTCATCTGACGTGCCTTTTTTATTTATGAAATAATTATGCCTATAGGTTAGACTTTAAGTCAATACTCTTTTT
CTCGGTACCAAATTCCAGAAAAGAGACGCTGAAAAGCGTCTTTTTTCGTTTTGGTCCATGAAATAATTATGCCTATAGGTTAGACTTTAAGTCAATACTCTTTTT
TAACAATCAGAAATGCCGGGAATAAATCCCGGCATTTTCATAATCAGATCCACACATTATACAGAAAAATTTTCCTGAAGTCAATACTCTTTTT
AAGGACACCAGAGCCTGCCAATGGCAGGCTCAGACTGATGAATCCACACATTATACAGAAAAATTTTCCTGAAGTCAATACTCTTTTT
GTTAAAAAAATGCCCGGTTGTGAAAAGCAACCGGGCATCATTGTGATCCACACATTATACAGAAAAATTTTCCTGAAGTCAATACTCTTTTT
TGATCATCAAGGCTTCCTTCGGGAAGCCTTTCTACGTTAATCCACACATTATACAGAAAAATTTTCCTGAAGTCAATACTCTTTTT
TTGAAGATAAAAAACCCTCTGTAGTAACAGAGGGTTTTGTTCATTCATATCCACACATTATACAGAAAAATTTTCCTGAAGTCAATACTCTTTTT
TCCGGCATGAACAACGCGCACGTTGTCAGCAATCTGATCCACACATTATACAGAAAAATTTTCCTGAAGTCAATACTCTTTTT
AAAGTCAAAAGCCTCCGACCGGAGGCTTTTGACTTATCCACACATTATACAGAAAAATTTTCCTGAAGTCAATACTCTTTTT
AGTATGCACACGGGCAGCACGACGCTGCCCGATTTTTTTGCAATCCACACATTATACAGAAAAATTTTCCTGAAGTCAATACTCTTTTT
CTCACCCTAACCCTCTCCCCAGAGGGGCGAGGGGACCGACCGAATCCACACATTATACAGAAAAATTTTCCTGAAGTCAATACTCTTTTT
TGCGGAGGGAGTGGAAACGCCTCAGCCGGAACTGACCGAGGCGGTATAACTTAACGCAGTATCCACACATTATACAGAAAAATTTTCCTGAAGTCAATACTCTTTTT
AGGGGTAAAACCGTCCAGGAGCAGGGAAAAGGGCAGATCCACACATTATACAGAAAAATTTTCCTGAAGTCAATACTCTTTTT
GGTATTCATTGCCTGATGCGACGCTTACGCGTCTTATCATGCCTACGGGAACCTGAATCCACACATTATACAGAAAAATTTTCCTGAAGTCAATACTCTTTTT
AAAAACAAAAACCCCGGACTCTCATCCAGGGTTCTCTGCTTATCCACACATTATACAGAAAAATTTTCCTGAAGTCAATACTCTTTTT
GTTATTAAATAGCCTGCCATCTGGCAGGCTTTTTTTATCGATCCACACATTATACAGAAAAATTTTCCTGAAGTCAATACTCTTTTT
GAAACGAACCGGGAGCGCTGTGAATACAGTGCTCCCTTTTTTTATTATCCACACATTATACAGAAAAATTTTCCTGAAGTCAATACTCTTTTT
TACGAATAAACGGCTCAGAAATGAGCCGTTTATTTTTTCATCCACACATTATACAGAAAAATTTTCCTGAAGTCAATACTCTTTTT
CGAGTTTCAGAAAAGGGGGCCTGAGTGGCCCCTTTTTTCAAGCTGACATCCACACATTATACAGAAAAATTTTCCTGAAGTCAATACTCTTTTT
GACTGAAATCGTACAGTAAAAAGCGAATAAAGGCTCCACGAAAGTGGGGCCTTTTTTATCCACACATTATACAGAAAAATTTTCCTGAAGTCAATACTCTTTTT
GCCCGGACCAGGCCGCAGGGGGGAAACTCTGCGGCCTTTTTCGTTCTTACTATCCACACATTATACAGAAAAATTTTCCTGAAGTCAATACTCTTTTT
GCCAGTTGAAAGAGGGAGCTAGTCTCCCTCTTTTCGTTTCATCCACACATTATACAGAAAAATTTTCCTGAAGTCAATACTCTTTTT
TGCATAAAAAAGCCAACCCGCAGGTTGGCTTTTCTCGTTATCCACACATTATACAGAAAAATTTTCCTGAAGTCAATACTCTTTTT
CATTGTTTGATGGGGCTGAAAGGCCCCATTTTTATTGGATCCACACATTATACAGAAAAATTTTCCTGAAGTCAATACTCTTTTT
TTATATAAAGCCCCGATTTATCGGGGTTTTTTGTTAATCCACACATTATACAGAAAAATTTTCCTGAAGTCAATACTCTTTTT
AGACAAAAAAACCCGCCGCAGCGGGTCTTTGAGCCATCCACACATTATACAGAAAAATTTTCCTGAAGTCAATACTCTTTTT
GCATAATGACAAAAAAGGGCGCTTTCACTAGCGCCTTTTTTATTTACGCGTATCCACACATTATACAGAAAAATTTTCCTGAAGTCAATACTCTTTTT
AACGGTTTATTAGTCTGGAGACGGCAGACTATCCTCTTCCCATCCACACATTATACAGAAAAATTTTCCTGAAGTCAATACTCTTTTT
ACCGGAAAACAAACTAAAGCGCCCTTGTGGCGCTTTAGTTTTGTTCATCTTATCCACACATTATACAGAAAAATTTTCCTGAAGTCAATACTCTTTTT
CGTAAAAAAACCCGCCCCGGCGGGTTTTTTTATACATCCACACATTATACAGAAAAATTTTCCTGAAGTCAATACTCTTTTT
GATGGCTCCGATGGATAACCAGCGCCGCTTAAGTCAGGAAATCCACACATTATACAGAAAAATTTTCCTGAAGTCAATACTCTTTTT
CCCGCACTTAACCCGCTTCGGCGGGTTTTTGTTTTTATCCACACATTATACAGAAAAATTTTCCTGAAGTCAATACTCTTTTT
ATCTCCTTTCACGGCCCATTCCTCATGGATGGGCCGTTTATTTCCCCATCCACACATTATACAGAAAAATTTTCCTGAAGTCAATACTCTTTTT
CTCTGGTAGTCCTGGTAAGACGCGAACAGCGTCGCATCAGGCATATTGCCAATCCACACATTATACAGAAAAATTTTCCTGAAGTCAATACTCTTTTT
TGCTCGTACCAGGCCCCTGCAATTTCAACAGGGGCCTTTTTTTATCCATCCACACATTATACAGAAAAATTTTCCTGAAGTCAATACTCTTTTT
ATCGAACAAAGGGCCTGCGGGCCCTTTTTTCATTGATCCACACATTATACAGAAAAATTTTCCTGAAGTCAATACTCTTTTT
AATAAATGGATGCCCTGCGTAAGCGGGGCATTTTTCTTCCTATCCACACATTATACAGAAAAATTTTCCTGAAGTCAATACTCTTTTT
TACGTAAAAACCCGCTTCGGCGGGTTTTTACTTTATCCACACATTATACAGAAAAATTTTCCTGAAGTCAATACTCTTTTT
GGCAGCATGCTGCCAGGTGATCCCCCTGGCCACCTCTTTTATCCACACATTATACAGAAAAATTTTCCTGAAGTCAATACTCTTTTT
AAAAGGATTCGCGGCTCTGCTCTTCAGAGCTGCTTTTATGATAATCCACACATTATACAGAAAAATTTTCCTGAAGTCAATACTCTTTTT
GTTATAAGACAAGGGAGCGATAATTCATCGCTCCCTTTTTCGTGCTTATCCACACATTATACAGAAAAATTTTCCTGAAGTCAATACTCTTTTT
AAGCACAAAAGCCAGTCTGGAAACAGGCTGGCTTTTTTTTGCGATCCACACATTATACAGAAAAATTTTCCTGAAGTCAATACTCTTTTT
ACCTGTAAAAAAGGCAGCCATCTGGCTGCCTTAGTCTCCCCAATCCACACATTATACAGAAAAATTTTCCTGAAGTCAATACTCTTTTT
TGTGAAAAAGCCCGCGCAAGCGGGTTTTTTTATGATCCACACATTATACAGAAAAATTTTCCTGAAGTCAATACTCTTTTT
GCTGATGCCAGAAAGGGTCCTGAATTTCAGGGCCCTTTTTTTACATGGATTGATCCACACATTATACAGAAAAATTTTCCTGAAGTCAATACTCTTTTT
CCTGTTGAGTAATAGTCAAAAGCCTCCGGTCGGAGGCTTTTGACTTTCTGCTTACATCCACACATTATACAGAAAAATTTTCCTGAAGTCAATACTCTTTTT
ACTGATTTTTAAGGCGACTGATGAGTCGCCTTTTTTTTGTCTATCCACACATTATACAGAAAAATTTTCCTGAAGTCAATACTCTTTTT
GTAACAACGGAAACCGGCCATTGCGCCGGTTTTTTTTGGCCTATCCACACATTATACAGAAAAATTTTCCTGAAGTCAATACTCTTTTT
GATCTAACTAAAAAGGCCGCTCTGCGGCCTTTTTTCTTTTCACTATCCACACATTATACAGAAAAATTTTCCTGAAGTCAATACTCTTTTT
ACAATTTTCGAAAAAACCCGCTTCGGCGGGTTTTTTTATAGCTAAAAATCCACACATTATACAGAAAAATTTTCCTGAAGTCAATACTCTTTTT
AAGGTTGAAAAATAAAAACGGCGCTAAAAAGCGCCGTTTTTTTTGACGGTGGTAATCCACACATTATACAGAAAAATTTTCCTGAAGTCAATACTCTTTTT
CAGATAAAAAAAATCCTTAGCTTTCGCTAAGGATGATTTCTATCCACACATTATACAGAAAAATTTTCCTGAAGTCAATACTCTTTTT
ACAAGAAAAAAGGCACGTCATCTGACGTGCCTTTTTTATTTATCCACACATTATACAGAAAAATTTTCCTGAAGTCAATACTCTTTTT
CTCGGTACCAAATTCCAGAAAAGAGACGCTGAAAAGCGTCTTTTTTCGTTTTGGTCCATCCACACATTATACAGAAAAATTTTCCTGAAGTCAATACTCTTTTT
TAACAATCAGAAATGCCGGGAATAAATCCCGGCATTTTCATAATCAGATCCACACATTATACCTATAGGTTAGACTTTAAGTCAATACTCTTTTT
AAGGACACCAGAGCCTGCCAATGGCAGGCTCAGACTGATGAATCCACACATTATACCTATAGGTTAGACTTTAAGTCAATACTCTTTTT
GTTAAAAAAATGCCCGGTTGTGAAAAGCAACCGGGCATCATTGTGATCCACACATTATACCTATAGGTTAGACTTTAAGTCAATACTCTTTTT
TGATCATCAAGGCTTCCTTCGGGAAGCCTTTCTACGTTAATCCACACATTATACCTATAGGTTAGACTTTAAGTCAATACTCTTTTT
TTGAAGATAAAAAACCCTCTGTAGTAACAGAGGGTTTTGTTCATTCATATCCACACATTATACCTATAGGTTAGACTTTAAGTCAATACTCTTTTT
TCCGGCATGAACAACGCGCACGTTGTCAGCAATCTGATCCACACATTATACCTATAGGTTAGACTTTAAGTCAATACTCTTTTT
AAAGTCAAAAGCCTCCGACCGGAGGCTTTTGACTTATCCACACATTATACCTATAGGTTAGACTTTAAGTCAATACTCTTTTT
AGTATGCACACGGGCAGCACGACGCTGCCCGATTTTTTTGCAATCCACACATTATACCTATAGGTTAGACTTTAAGTCAATACTCTTTTT
CTCACCCTAACCCTCTCCCCAGAGGGGCGAGGGGACCGACCGAATCCACACATTATACCTATAGGTTAGACTTTAAGTCAATACTCTTTTT
TGCGGAGGGAGTGGAAACGCCTCAGCCGGAACTGACCGAGGCGGTATAACTTAACGCAGTATCCACACATTATACCTATAGGTTAGACTTTAAGTCAATACTCTTTTT
AGGGGTAAAACCGTCCAGGAGCAGGGAAAAGGGCAGATCCACACATTATACCTATAGGTTAGACTTTAAGTCAATACTCTTTTT
GGTATTCATTGCCTGATGCGACGCTTACGCGTCTTATCATGCCTACGGGAACCTGAATCCACACATTATACCTATAGGTTAGACTTTAAGTCAATACTCTTTTT
AAAAACAAAAACCCCGGACTCTCATCCAGGGTTCTCTGCTTATCCACACATTATACCTATAGGTTAGACTTTAAGTCAATACTCTTTTT
GTTATTAAATAGCCTGCCATCTGGCAGGCTTTTTTTATCGATCCACACATTATACCTATAGGTTAGACTTTAAGTCAATACTCTTTTT
GAAACGAACCGGGAGCGCTGTGAATACAGTGCTCCCTTTTTTTATTATCCACACATTATACCTATAGGTTAGACTTTAAGTCAATACTCTTTTT
TACGAATAAACGGCTCAGAAATGAGCCGTTTATTTTTTCATCCACACATTATACCTATAGGTTAGACTTTAAGTCAATACTCTTTTT
CGAGTTTCAGAAAAGGGGGCCTGAGTGGCCCCTTTTTTCAAGCTGACATCCACACATTATACCTATAGGTTAGACTTTAAGTCAATACTCTTTTT
GACTGAAATCGTACAGTAAAAAGCGAATAAAGGCTCCACGAAAGTGGGGCCTTTTTTATCCACACATTATACCTATAGGTTAGACTTTAAGTCAATACTCTTTTT
GCCCGGACCAGGCCGCAGGGGGGAAACTCTGCGGCCTTTTTCGTTCTTACTATCCACACATTATACCTATAGGTTAGACTTTAAGTCAATACTCTTTTT
GCCAGTTGAAAGAGGGAGCTAGTCTCCCTCTTTTCGTTTCATCCACACATTATACCTATAGGTTAGACTTTAAGTCAATACTCTTTTT
TGCATAAAAAAGCCAACCCGCAGGTTGGCTTTTCTCGTTATCCACACATTATACCTATAGGTTAGACTTTAAGTCAATACTCTTTTT
CATTGTTTGATGGGGCTGAAAGGCCCCATTTTTATTGGATCCACACATTATACCTATAGGTTAGACTTTAAGTCAATACTCTTTTT
TTATATAAAGCCCCGATTTATCGGGGTTTTTTGTTAATCCACACATTATACCTATAGGTTAGACTTTAAGTCAATACTCTTTTT
AGACAAAAAAACCCGCCGCAGCGGGTCTTTGAGCCATCCACACATTATACCTATAGGTTAGACTTTAAGTCAATACTCTTTTT
GCATAATGACAAAAAAGGGCGCTTTCACTAGCGCCTTTTTTATTTACGCGTATCCACACATTATACCTATAGGTTAGACTTTAAGTCAATACTCTTTTT
AACGGTTTATTAGTCTGGAGACGGCAGACTATCCTCTTCCCATCCACACATTATACCTATAGGTTAGACTTTAAGTCAATACTCTTTTT
ACCGGAAAACAAACTAAAGCGCCCTTGTGGCGCTTTAGTTTTGTTCATCTTATCCACACATTATACCTATAGGTTAGACTTTAAGTCAATACTCTTTTT
CGTAAAAAAACCCGCCCCGGCGGGTTTTTTTATACATCCACACATTATACCTATAGGTTAGACTTTAAGTCAATACTCTTTTT
GATGGCTCCGATGGATAACCAGCGCCGCTTAAGTCAGGAAATCCACACATTATACCTATAGGTTAGACTTTAAGTCAATACTCTTTTT
CCCGCACTTAACCCGCTTCGGCGGGTTTTTGTTTTTATCCACACATTATACCTATAGGTTAGACTTTAAGTCAATACTCTTTTT
ATCTCCTTTCACGGCCCATTCCTCATGGATGGGCCGTTTATTTCCCCATCCACACATTATACCTATAGGTTAGACTTTAAGTCAATACTCTTTTT
CTCTGGTAGTCCTGGTAAGACGCGAACAGCGTCGCATCAGGCATATTGCCAATCCACACATTATACCTATAGGTTAGACTTTAAGTCAATACTCTTTTT
TGCTCGTACCAGGCCCCTGCAATTTCAACAGGGGCCTTTTTTTATCCATCCACACATTATACCTATAGGTTAGACTTTAAGTCAATACTCTTTTT
ATCGAACAAAGGGCCTGCGGGCCCTTTTTTCATTGATCCACACATTATACCTATAGGTTAGACTTTAAGTCAATACTCTTTTT
AATAAATGGATGCCCTGCGTAAGCGGGGCATTTTTCTTCCTATCCACACATTATACCTATAGGTTAGACTTTAAGTCAATACTCTTTTT
TACGTAAAAACCCGCTTCGGCGGGTTTTTACTTTATCCACACATTATACCTATAGGTTAGACTTTAAGTCAATACTCTTTTT
GGCAGCATGCTGCCAGGTGATCCCCCTGGCCACCTCTTTTATCCACACATTATACCTATAGGTTAGACTTTAAGTCAATACTCTTTTT
AAAAGGATTCGCGGCTCTGCTCTTCAGAGCTGCTTTTATGATAATCCACACATTATACCTATAGGTTAGACTTTAAGTCAATACTCTTTTT
GTTATAAGACAAGGGAGCGATAATTCATCGCTCCCTTTTTCGTGCTTATCCACACATTATACCTATAGGTTAGACTTTAAGTCAATACTCTTTTT
AAGCACAAAAGCCAGTCTGGAAACAGGCTGGCTTTTTTTTGCGATCCACACATTATACCTATAGGTTAGACTTTAAGTCAATACTCTTTTT
ACCTGTAAAAAAGGCAGCCATCTGGCTGCCTTAGTCTCCCCAATCCACACATTATACCTATAGGTTAGACTTTAAGTCAATACTCTTTTT
TGTGAAAAAGCCCGCGCAAGCGGGTTTTTTTATGATCCACACATTATACCTATAGGTTAGACTTTAAGTCAATACTCTTTTT
GCTGATGCCAGAAAGGGTCCTGAATTTCAGGGCCCTTTTTTTACATGGATTGATCCACACATTATACCTATAGGTTAGACTTTAAGTCAATACTCTTTTT
CCTGTTGAGTAATAGTCAAAAGCCTCCGGTCGGAGGCTTTTGACTTTCTGCTTACATCCACACATTATACCTATAGGTTAGACTTTAAGTCAATACTCTTTTT
ACTGATTTTTAAGGCGACTGATGAGTCGCCTTTTTTTTGTCTATCCACACATTATACCTATAGGTTAGACTTTAAGTCAATACTCTTTTT
GTAACAACGGAAACCGGCCATTGCGCCGGTTTTTTTTGGCCTATCCACACATTATACCTATAGGTTAGACTTTAAGTCAATACTCTTTTT
GATCTAACTAAAAAGGCCGCTCTGCGGCCTTTTTTCTTTTCACTATCCACACATTATACCTATAGGTTAGACTTTAAGTCAATACTCTTTTT
ACAATTTTCGAAAAAACCCGCTTCGGCGGGTTTTTTTATAGCTAAAAATCCACACATTATACCTATAGGTTAGACTTTAAGTCAATACTCTTTTT
AAGGTTGAAAAATAAAAACGGCGCTAAAAAGCGCCGTTTTTTTTGACGGTGGTAATCCACACATTATACCTATAGGTTAGACTTTAAGTCAATACTCTTTTT
CAGATAAAAAAAATCCTTAGCTTTCGCTAAGGATGATTTCTATCCACACATTATACCTATAGGTTAGACTTTAAGTCAATACTCTTTTT
ACAAGAAAAAAGGCACGTCATCTGACGTGCCTTTTTTATTTATCCACACATTATACCTATAGGTTAGACTTTAAGTCAATACTCTTTTT
CTCGGTACCAAATTCCAGAAAAGAGACGCTGAAAAGCGTCTTTTTTCGTTTTGGTCCATCCACACATTATACCTATAGGTTAGACTTTAAGTCAATACTCTTTTT
TAACAATCAGAAATGCCGGGAATAAATCCCGGCATTTTCATAATCAGATGAATCTATTATACCTATAGGTTAGACTTTATGTCAA
AAGGACACCAGAGCCTGCCAATGGCAGGCTCAGACTGATGAATGAATCTATTATACCTATAGGTTAGACTTTATGTCAA
GTTAAAAAAATGCCCGGTTGTGAAAAGCAACCGGGCATCATTGTGATGAATCTATTATACCTATAGGTTAGACTTTATGTCAA
TGATCATCAAGGCTTCCTTCGGGAAGCCTTTCTACGTTAATGAATCTATTATACCTATAGGTTAGACTTTATGTCAA
TTGAAGATAAAAAACCCTCTGTAGTAACAGAGGGTTTTGTTCATTCATATGAATCTATTATACCTATAGGTTAGACTTTATGTCAA
TCCGGCATGAACAACGCGCACGTTGTCAGCAATCTGATGAATCTATTATACCTATAGGTTAGACTTTATGTCAA
AAAGTCAAAAGCCTCCGACCGGAGGCTTTTGACTTATGAATCTATTATACCTATAGGTTAGACTTTATGTCAA
AGTATGCACACGGGCAGCACGACGCTGCCCGATTTTTTTGCAATGAATCTATTATACCTATAGGTTAGACTTTATGTCAA
CTCACCCTAACCCTCTCCCCAGAGGGGCGAGGGGACCGACCGAATGAATCTATTATACCTATAGGTTAGACTTTATGTCAA
TGCGGAGGGAGTGGAAACGCCTCAGCCGGAACTGACCGAGGCGGTATAACTTAACGCAGTATGAATCTATTATACCTATAGGTTAGACTTTATGTCAA
AGGGGTAAAACCGTCCAGGAGCAGGGAAAAGGGCAGATGAATCTATTATACCTATAGGTTAGACTTTATGTCAA
GGTATTCATTGCCTGATGCGACGCTTACGCGTCTTATCATGCCTACGGGAACCTGAATGAATCTATTATACCTATAGGTTAGACTTTATGTCAA
AAAAACAAAAACCCCGGACTCTCATCCAGGGTTCTCTGCTTATGAATCTATTATACCTATAGGTTAGACTTTATGTCAA
GTTATTAAATAGCCTGCCATCTGGCAGGCTTTTTTTATCGATGAATCTATTATACCTATAGGTTAGACTTTATGTCAA
GAAACGAACCGGGAGCGCTGTGAATACAGTGCTCCCTTTTTTTATTATGAATCTATTATACCTATAGGTTAGACTTTATGTCAA
TACGAATAAACGGCTCAGAAATGAGCCGTTTATTTTTTCATGAATCTATTATACCTATAGGTTAGACTTTATGTCAA
CGAGTTTCAGAAAAGGGGGCCTGAGTGGCCCCTTTTTTCAAGCTGACATGAATCTATTATACCTATAGGTTAGACTTTATGTCAA
GACTGAAATCGTACAGTAAAAAGCGAATAAAGGCTCCACGAAAGTGGGGCCTTTTTTATGAATCTATTATACCTATAGGTTAGACTTTATGTCAA
GCCCGGACCAGGCCGCAGGGGGGAAACTCTGCGGCCTTTTTCGTTCTTACTATGAATCTATTATACCTATAGGTTAGACTTTATGTCAA
GCCAGTTGAAAGAGGGAGCTAGTCTCCCTCTTTTCGTTTCATGAATCTATTATACCTATAGGTTAGACTTTATGTCAA
TGCATAAAAAAGCCAACCCGCAGGTTGGCTTTTCTCGTTATGAATCTATTATACCTATAGGTTAGACTTTATGTCAA
CATTGTTTGATGGGGCTGAAAGGCCCCATTTTTATTGGATGAATCTATTATACCTATAGGTTAGACTTTATGTCAA
TTATATAAAGCCCCGATTTATCGGGGTTTTTTGTTAATGAATCTATTATACCTATAGGTTAGACTTTATGTCAA
AGACAAAAAAACCCGCCGCAGCGGGTCTTTGAGCCATGAATCTATTATACCTATAGGTTAGACTTTATGTCAA
GCATAATGACAAAAAAGGGCGCTTTCACTAGCGCCTTTTTTATTTACGCGTATGAATCTATTATACCTATAGGTTAGACTTTATGTCAA
AACGGTTTATTAGTCTGGAGACGGCAGACTATCCTCTTCCCATGAATCTATTATACCTATAGGTTAGACTTTATGTCAA
ACCGGAAAACAAACTAAAGCGCCCTTGTGGCGCTTTAGTTTTGTTCATCTTATGAATCTATTATACCTATAGGTTAGACTTTATGTCAA
CGTAAAAAAACCCGCCCCGGCGGGTTTTTTTATACATGAATCTATTATACCTATAGGTTAGACTTTATGTCAA
GATGGCTCCGATGGATAACCAGCGCCGCTTAAGTCAGGAAATGAATCTATTATACCTATAGGTTAGACTTTATGTCAA
CCCGCACTTAACCCGCTTCGGCGGGTTTTTGTTTTTATGAATCTATTATACCTATAGGTTAGACTTTATGTCAA
ATCTCCTTTCACGGCCCATTCCTCATGGATGGGCCGTTTATTTCCCCATGAATCTATTATACCTATAGGTTAGACTTTATGTCAA
CTCTGGTAGTCCTGGTAAGACGCGAACAGCGTCGCATCAGGCATATTGCCAATGAATCTATTATACCTATAGGTTAGACTTTATGTCAA
TGCTCGTACCAGGCCCCTGCAATTTCAACAGGGGCCTTTTTTTATCCATGAATCTATTATACCTATAGGTTAGACTTTATGTCAA
ATCGAACAAAGGGCCTGCGGGCCCTTTTTTCATTGATGAATCTATTATACCTATAGGTTAGACTTTATGTCAA
AATAAATGGATGCCCTGCGTAAGCGGGGCATTTTTCTTCCTATGAATCTATTATACCTATAGGTTAGACTTTATGTCAA
TACGTAAAAACCCGCTTCGGCGGGTTTTTACTTTATGAATCTATTATACCTATAGGTTAGACTTTATGTCAA
GGCAGCATGCTGCCAGGTGATCCCCCTGGCCACCTCTTTTATGAATCTATTATACCTATAGGTTAGACTTTATGTCAA
AAAAGGATTCGCGGCTCTGCTCTTCAGAGCTGCTTTTATGATAATGAATCTATTATACCTATAGGTTAGACTTTATGTCAA
GTTATAAGACAAGGGAGCGATAATTCATCGCTCCCTTTTTCGTGCTTATGAATCTATTATACCTATAGGTTAGACTTTATGTCAA
AAGCACAAAAGCCAGTCTGGAAACAGGCTGGCTTTTTTTTGCGATGAATCTATTATACCTATAGGTTAGACTTTATGTCAA
ACCTGTAAAAAAGGCAGCCATCTGGCTGCCTTAGTCTCCCCAATGAATCTATTATACCTATAGGTTAGACTTTATGTCAA
TGTGAAAAAGCCCGCGCAAGCGGGTTTTTTTATGATGAATCTATTATACCTATAGGTTAGACTTTATGTCAA
GCTGATGCCAGAAAGGGTCCTGAATTTCAGGGCCCTTTTTTTACATGGATTGATGAATCTATTATACCTATAGGTTAGACTTTATGTCAA
CCTGTTGAGTAATAGTCAAAAGCCTCCGGTCGGAGGCTTTTGACTTTCTGCTTACATGAATCTATTATACCTATAGGTTAGACTTTATGTCAA
ACTGATTTTTAAGGCGACTGATGAGTCGCCTTTTTTTTGTCTATGAATCTATTATACCTATAGGTTAGACTTTATGTCAA
GTAACAACGGAAACCGGCCATTGCGCCGGTTTTTTTTGGCCTATGAATCTATTATACCTATAGGTTAGACTTTATGTCAA
GATCTAACTAAAAAGGCCGCTCTGCGGCCTTTTTTCTTTTCACTATGAATCTATTATACCTATAGGTTAGACTTTATGTCAA
ACAATTTTCGAAAAAACCCGCTTCGGCGGGTTTTTTTATAGCTAAAAATGAATCTATTATACCTATAGGTTAGACTTTATGTCAA
AAGGTTGAAAAATAAAAACGGCGCTAAAAAGCGCCGTTTTTTTTGACGGTGGTAATGAATCTATTATACCTATAGGTTAGACTTTATGTCAA
CAGATAAAAAAAATCCTTAGCTTTCGCTAAGGATGATTTCTATGAATCTATTATACCTATAGGTTAGACTTTATGTCAA
ACAAGAAAAAAGGCACGTCATCTGACGTGCCTTTTTTATTTATGAATCTATTATACCTATAGGTTAGACTTTATGTCAA
CTCGGTACCAAATTCCAGAAAAGAGACGCTGAAAAGCGTCTTTTTTCGTTTTGGTCCATGAATCTATTATACCTATAGGTTAGACTTTATGTCAA
TAACAATCAGAAATGCCGGGAATAAATCCCGGCATTTTCATAATCAGGCTAGCATTATACCTAGGACTGAGCTAGCTGTCAA
AAGGACACCAGAGCCTGCCAATGGCAGGCTCAGACTGATGAGCTAGCATTATACCTAGGACTGAGCTAGCTGTCAA
GTTAAAAAAATGCCCGGTTGTGAAAAGCAACCGGGCATCATTGTGGCTAGCATTATACCTAGGACTGAGCTAGCTGTCAA
TGATCATCAAGGCTTCCTTCGGGAAGCCTTTCTACGTTAGCTAGCATTATACCTAGGACTGAGCTAGCTGTCAA
TTGAAGATAAAAAACCCTCTGTAGTAACAGAGGGTTTTGTTCATTCATGCTAGCATTATACCTAGGACTGAGCTAGCTGTCAA
TCCGGCATGAACAACGCGCACGTTGTCAGCAATCTGGCTAGCATTATACCTAGGACTGAGCTAGCTGTCAA
AAAGTCAAAAGCCTCCGACCGGAGGCTTTTGACTTGCTAGCATTATACCTAGGACTGAGCTAGCTGTCAA
AGTATGCACACGGGCAGCACGACGCTGCCCGATTTTTTTGCAGCTAGCATTATACCTAGGACTGAGCTAGCTGTCAA
CTCACCCTAACCCTCTCCCCAGAGGGGCGAGGGGACCGACCGAGCTAGCATTATACCTAGGACTGAGCTAGCTGTCAA
TGCGGAGGGAGTGGAAACGCCTCAGCCGGAACTGACCGAGGCGGTATAACTTAACGCAGTGCTAGCATTATACCTAGGACTGAGCTAGCTGTCAA
AGGGGTAAAACCGTCCAGGAGCAGGGAAAAGGGCAGGCTAGCATTATACCTAGGACTGAGCTAGCTGTCAA
GGTATTCATTGCCTGATGCGACGCTTACGCGTCTTATCATGCCTACGGGAACCTGAGCTAGCATTATACCTAGGACTGAGCTAGCTGTCAA
AAAAACAAAAACCCCGGACTCTCATCCAGGGTTCTCTGCTTGCTAGCATTATACCTAGGACTGAGCTAGCTGTCAA
GTTATTAAATAGCCTGCCATCTGGCAGGCTTTTTTTATCGGCTAGCATTATACCTAGGACTGAGCTAGCTGTCAA
GAAACGAACCGGGAGCGCTGTGAATACAGTGCTCCCTTTTTTTATTGCTAGCATTATACCTAGGACTGAGCTAGCTGTCAA
TACGAATAAACGGCTCAGAAATGAGCCGTTTATTTTTTCGCTAGCATTATACCTAGGACTGAGCTAGCTGTCAA
CGAGTTTCAGAAAAGGGGGCCTGAGTGGCCCCTTTTTTCAAGCTGACGCTAGCATTATACCTAGGACTGAGCTAGCTGTCAA
GACTGAAATCGTACAGTAAAAAGCGAATAAAGGCTCCACGAAAGTGGGGCCTTTTTTGCTAGCATTATACCTAGGACTGAGCTAGCTGTCAA
GCCCGGACCAGGCCGCAGGGGGGAAACTCTGCGGCCTTTTTCGTTCTTACTGCTAGCATTATACCTAGGACTGAGCTAGCTGTCAA
GCCAGTTGAAAGAGGGAGCTAGTCTCCCTCTTTTCGTTTCGCTAGCATTATACCTAGGACTGAGCTAGCTGTCAA
TGCATAAAAAAGCCAACCCGCAGGTTGGCTTTTCTCGTTGCTAGCATTATACCTAGGACTGAGCTAGCTGTCAA
CATTGTTTGATGGGGCTGAAAGGCCCCATTTTTATTGGGCTAGCATTATACCTAGGACTGAGCTAGCTGTCAA
TTATATAAAGCCCCGATTTATCGGGGTTTTTTGTTAGCTAGCATTATACCTAGGACTGAGCTAGCTGTCAA
AGACAAAAAAACCCGCCGCAGCGGGTCTTTGAGCCGCTAGCATTATACCTAGGACTGAGCTAGCTGTCAA
GCATAATGACAAAAAAGGGCGCTTTCACTAGCGCCTTTTTTATTTACGCGTGCTAGCATTATACCTAGGACTGAGCTAGCTGTCAA
AACGGTTTATTAGTCTGGAGACGGCAGACTATCCTCTTCCCGCTAGCATTATACCTAGGACTGAGCTAGCTGTCAA
ACCGGAAAACAAACTAAAGCGCCCTTGTGGCGCTTTAGTTTTGTTCATCTTGCTAGCATTATACCTAGGACTGAGCTAGCTGTCAA
CGTAAAAAAACCCGCCCCGGCGGGTTTTTTTATACGCTAGCATTATACCTAGGACTGAGCTAGCTGTCAA
GATGGCTCCGATGGATAACCAGCGCCGCTTAAGTCAGGAAGCTAGCATTATACCTAGGACTGAGCTAGCTGTCAA
CCCGCACTTAACCCGCTTCGGCGGGTTTTTGTTTTTGCTAGCATTATACCTAGGACTGAGCTAGCTGTCAA
ATCTCCTTTCACGGCCCATTCCTCATGGATGGGCCGTTTATTTCCCCGCTAGCATTATACCTAGGACTGAGCTAGCTGTCAA
CTCTGGTAGTCCTGGTAAGACGCGAACAGCGTCGCATCAGGCATATTGCCAGCTAGCATTATACCTAGGACTGAGCTAGCTGTCAA
TGCTCGTACCAGGCCCCTGCAATTTCAACAGGGGCCTTTTTTTATCCGCTAGCATTATACCTAGGACTGAGCTAGCTGTCAA
ATCGAACAAAGGGCCTGCGGGCCCTTTTTTCATTGGCTAGCATTATACCTAGGACTGAGCTAGCTGTCAA
AATAAATGGATGCCCTGCGTAAGCGGGGCATTTTTCTTCCTGCTAGCATTATACCTAGGACTGAGCTAGCTGTCAA
TACGTAAAAACCCGCTTCGGCGGGTTTTTACTTTGCTAGCATTATACCTAGGACTGAGCTAGCTGTCAA
GGCAGCATGCTGCCAGGTGATCCCCCTGGCCACCTCTTTTGCTAGCATTATACCTAGGACTGAGCTAGCTGTCAA
AAAAGGATTCGCGGCTCTGCTCTTCAGAGCTGCTTTTATGATAGCTAGCATTATACCTAGGACTGAGCTAGCTGTCAA
GTTATAAGACAAGGGAGCGATAATTCATCGCTCCCTTTTTCGTGCTTGCTAGCATTATACCTAGGACTGAGCTAGCTGTCAA
AAGCACAAAAGCCAGTCTGGAAACAGGCTGGCTTTTTTTTGCGGCTAGCATTATACCTAGGACTGAGCTAGCTGTCAA
ACCTGTAAAAAAGGCAGCCATCTGGCTGCCTTAGTCTCCCCAGCTAGCATTATACCTAGGACTGAGCTAGCTGTCAA
TGTGAAAAAGCCCGCGCAAGCGGGTTTTTTTATGGCTAGCATTATACCTAGGACTGAGCTAGCTGTCAA
GCTGATGCCAGAAAGGGTCCTGAATTTCAGGGCCCTTTTTTTACATGGATTGGCTAGCATTATACCTAGGACTGAGCTAGCTGTCAA
CCTGTTGAGTAATAGTCAAAAGCCTCCGGTCGGAGGCTTTTGACTTTCTGCTTACGCTAGCATTATACCTAGGACTGAGCTAGCTGTCAA
ACTGATTTTTAAGGCGACTGATGAGTCGCCTTTTTTTTGTCTGCTAGCATTATACCTAGGACTGAGCTAGCTGTCAA
GTAACAACGGAAACCGGCCATTGCGCCGGTTTTTTTTGGCCTGCTAGCATTATACCTAGGACTGAGCTAGCTGTCAA
GATCTAACTAAAAAGGCCGCTCTGCGGCCTTTTTTCTTTTCACTGCTAGCATTATACCTAGGACTGAGCTAGCTGTCAA
ACAATTTTCGAAAAAACCCGCTTCGGCGGGTTTTTTTATAGCTAAAAGCTAGCATTATACCTAGGACTGAGCTAGCTGTCAA
AAGGTTGAAAAATAAAAACGGCGCTAAAAAGCGCCGTTTTTTTTGACGGTGGTAGCTAGCATTATACCTAGGACTGAGCTAGCTGTCAA
CAGATAAAAAAAATCCTTAGCTTTCGCTAAGGATGATTTCTGCTAGCATTATACCTAGGACTGAGCTAGCTGTCAA
ACAAGAAAAAAGGCACGTCATCTGACGTGCCTTTTTTATTTGCTAGCATTATACCTAGGACTGAGCTAGCTGTCAA
CTCGGTACCAAATTCCAGAAAAGAGACGCTGAAAAGCGTCTTTTTTCGTTTTGGTCCGCTAGCATTATACCTAGGACTGAGCTAGCTGTCAA
TAACAATCAGAAATGCCGGGAATAAATCCCGGCATTTTCATAATCAGATCCACACATTATATCGCCGCAAGGGATAAAAGTCAATACTCTTTTT
AAGGACACCAGAGCCTGCCAATGGCAGGCTCAGACTGATGAATCCACACATTATATCGCCGCAAGGGATAAAAGTCAATACTCTTTTT
GTTAAAAAAATGCCCGGTTGTGAAAAGCAACCGGGCATCATTGTGATCCACACATTATATCGCCGCAAGGGATAAAAGTCAATACTCTTTTT
TGATCATCAAGGCTTCCTTCGGGAAGCCTTTCTACGTTAATCCACACATTATATCGCCGCAAGGGATAAAAGTCAATACTCTTTTT
TTGAAGATAAAAAACCCTCTGTAGTAACAGAGGGTTTTGTTCATTCATATCCACACATTATATCGCCGCAAGGGATAAAAGTCAATACTCTTTTT
TCCGGCATGAACAACGCGCACGTTGTCAGCAATCTGATCCACACATTATATCGCCGCAAGGGATAAAAGTCAATACTCTTTTT
AAAGTCAAAAGCCTCCGACCGGAGGCTTTTGACTTATCCACACATTATATCGCCGCAAGGGATAAAAGTCAATACTCTTTTT
AGTATGCACACGGGCAGCACGACGCTGCCCGATTTTTTTGCAATCCACACATTATATCGCCGCAAGGGATAAAAGTCAATACTCTTTTT
CTCACCCTAACCCTCTCCCCAGAGGGGCGAGGGGACCGACCGAATCCACACATTATATCGCCGCAAGGGATAAAAGTCAATACTCTTTTT
TGCGGAGGGAGTGGAAACGCCTCAGCCGGAACTGACCGAGGCGGTATAACTTAACGCAGTATCCACACATTATATCGCCGCAAGGGATAAAAGTCAATACTCTTTTT
AGGGGTAAAACCGTCCAGGAGCAGGGAAAAGGGCAGATCCACACATTATATCGCCGCAAGGGATAAAAGTCAATACTCTTTTT
GGTATTCATTGCCTGATGCGACGCTTACGCGTCTTATCATGCCTACGGGAACCTGAATCCACACATTATATCGCCGCAAGGGATAAAAGTCAATACTCTTTTT
AAAAACAAAAACCCCGGACTCTCATCCAGGGTTCTCTGCTTATCCACACATTATATCGCCGCAAGGGATAAAAGTCAATACTCTTTTT
GTTATTAAATAGCCTGCCATCTGGCAGGCTTTTTTTATCGATCCACACATTATATCGCCGCAAGGGATAAAAGTCAATACTCTTTTT
GAAACGAACCGGGAGCGCTGTGAATACAGTGCTCCCTTTTTTTATTATCCACACATTATATCGCCGCAAGGGATAAAAGTCAATACTCTTTTT
TACGAATAAACGGCTCAGAAATGAGCCGTTTATTTTTTCATCCACACATTATATCGCCGCAAGGGATAAAAGTCAATACTCTTTTT
CGAGTTTCAGAAAAGGGGGCCTGAGTGGCCCCTTTTTTCAAGCTGACATCCACACATTATATCGCCGCAAGGGATAAAAGTCAATACTCTTTTT
GACTGAAATCGTACAGTAAAAAGCGAATAAAGGCTCCACGAAAGTGGGGCCTTTTTTATCCACACATTATATCGCCGCAAGGGATAAAAGTCAATACTCTTTTT
GCCCGGACCAGGCCGCAGGGGGGAAACTCTGCGGCCTTTTTCGTTCTTACTATCCACACATTATATCGCCGCAAGGGATAAAAGTCAATACTCTTTTT
GCCAGTTGAAAGAGGGAGCTAGTCTCCCTCTTTTCGTTTCATCCACACATTATATCGCCGCAAGGGATAAAAGTCAATACTCTTTTT
TGCATAAAAAAGCCAACCCGCAGGTTGGCTTTTCTCGTTATCCACACATTATATCGCCGCAAGGGATAAAAGTCAATACTCTTTTT
CATTGTTTGATGGGGCTGAAAGGCCCCATTTTTATTGGATCCACACATTATATCGCCGCAAGGGATAAAAGTCAATACTCTTTTT
TTATATAAAGCCCCGATTTATCGGGGTTTTTTGTTAATCCACACATTATATCGCCGCAAGGGATAAAAGTCAATACTCTTTTT
AGACAAAAAAACCCGCCGCAGCGGGTCTTTGAGCCATCCACACATTATATCGCCGCAAGGGATAAAAGTCAATACTCTTTTT
GCATAATGACAAAAAAGGGCGCTTTCACTAGCGCCTTTTTTATTTACGCGTATCCACACATTATATCGCCGCAAGGGATAAAAGTCAATACTCTTTTT
AACGGTTTATTAGTCTGGAGACGGCAGACTATCCTCTTCCCATCCACACATTATATCGCCGCAAGGGATAAAAGTCAATACTCTTTTT
ACCGGAAAACAAACTAAAGCGCCCTTGTGGCGCTTTAGTTTTGTTCATCTTATCCACACATTATATCGCCGCAAGGGATAAAAGTCAATACTCTTTTT
CGTAAAAAAACCCGCCCCGGCGGGTTTTTTTATACATCCACACATTATATCGCCGCAAGGGATAAAAGTCAATACTCTTTTT
GATGGCTCCGATGGATAACCAGCGCCGCTTAAGTCAGGAAATCCACACATTATATCGCCGCAAGGGATAAAAGTCAATACTCTTTTT
CCCGCACTTAACCCGCTTCGGCGGGTTTTTGTTTTTATCCACACATTATATCGCCGCAAGGGATAAAAGTCAATACTCTTTTT
ATCTCCTTTCACGGCCCATTCCTCATGGATGGGCCGTTTATTTCCCCATCCACACATTATATCGCCGCAAGGGATAAAAGTCAATACTCTTTTT
CTCTGGTAGTCCTGGTAAGACGCGAACAGCGTCGCATCAGGCATATTGCCAATCCACACATTATATCGCCGCAAGGGATAAAAGTCAATACTCTTTTT
TGCTCGTACCAGGCCCCTGCAATTTCAACAGGGGCCTTTTTTTATCCATCCACACATTATATCGCCGCAAGGGATAAAAGTCAATACTCTTTTT
ATCGAACAAAGGGCCTGCGGGCCCTTTTTTCATTGATCCACACATTATATCGCCGCAAGGGATAAAAGTCAATACTCTTTTT
AATAAATGGATGCCCTGCGTAAGCGGGGCATTTTTCTTCCTATCCACACATTATATCGCCGCAAGGGATAAAAGTCAATACTCTTTTT
TACGTAAAAACCCGCTTCGGCGGGTTTTTACTTTATCCACACATTATATCGCCGCAAGGGATAAAAGTCAATACTCTTTTT
GGCAGCATGCTGCCAGGTGATCCCCCTGGCCACCTCTTTTATCCACACATTATATCGCCGCAAGGGATAAAAGTCAATACTCTTTTT
AAAAGGATTCGCGGCTCTGCTCTTCAGAGCTGCTTTTATGATAATCCACACATTATATCGCCGCAAGGGATAAAAGTCAATACTCTTTTT
GTTATAAGACAAGGGAGCGATAATTCATCGCTCCCTTTTTCGTGCTTATCCACACATTATATCGCCGCAAGGGATAAAAGTCAATACTCTTTTT
AAGCACAAAAGCCAGTCTGGAAACAGGCTGGCTTTTTTTTGCGATCCACACATTATATCGCCGCAAGGGATAAAAGTCAATACTCTTTTT
ACCTGTAAAAAAGGCAGCCATCTGGCTGCCTTAGTCTCCCCAATCCACACATTATATCGCCGCAAGGGATAAAAGTCAATACTCTTTTT
TGTGAAAAAGCCCGCGCAAGCGGGTTTTTTTATGATCCACACATTATATCGCCGCAAGGGATAAAAGTCAATACTCTTTTT
GCTGATGCCAGAAAGGGTCCTGAATTTCAGGGCCCTTTTTTTACATGGATTGATCCACACATTATATCGCCGCAAGGGATAAAAGTCAATACTCTTTTT
CCTGTTGAGTAATAGTCAAAAGCCTCCGGTCGGAGGCTTTTGACTTTCTGCTTACATCCACACATTATATCGCCGCAAGGGATAAAAGTCAATACTCTTTTT
ACTGATTTTTAAGGCGACTGATGAGTCGCCTTTTTTTTGTCTATCCACACATTATATCGCCGCAAGGGATAAAAGTCAATACTCTTTTT
GTAACAACGGAAACCGGCCATTGCGCCGGTTTTTTTTGGCCTATCCACACATTATATCGCCGCAAGGGATAAAAGTCAATACTCTTTTT
GATCTAACTAAAAAGGCCGCTCTGCGGCCTTTTTTCTTTTCACTATCCACACATTATATCGCCGCAAGGGATAAAAGTCAATACTCTTTTT
ACAATTTTCGAAAAAACCCGCTTCGGCGGGTTTTTTTATAGCTAAAAATCCACACATTATATCGCCGCAAGGGATAAAAGTCAATACTCTTTTT
AAGGTTGAAAAATAAAAACGGCGCTAAAAAGCGCCGTTTTTTTTGACGGTGGTAATCCACACATTATATCGCCGCAAGGGATAAAAGTCAATACTCTTTTT
CAGATAAAAAAAATCCTTAGCTTTCGCTAAGGATGATTTCTATCCACACATTATATCGCCGCAAGGGATAAAAGTCAATACTCTTTTT
ACAAGAAAAAAGGCACGTCATCTGACGTGCCTTTTTTATTTATCCACACATTATATCGCCGCAAGGGATAAAAGTCAATACTCTTTTT
CTCGGTACCAAATTCCAGAAAAGAGACGCTGAAAAGCGTCTTTTTTCGTTTTGGTCCATCCACACATTATATCGCCGCAAGGGATAAAAGTCAATACTCTTTTT
TAACAATCAGAAATGCCGGGAATAAATCCCGGCATTTTCATAATCAGATCCACACATTATACGAGCCGGATGATTAATAAGCAAATAAATTTTTT
AAGGACACCAGAGCCTGCCAATGGCAGGCTCAGACTGATGAATCCACACATTATACGAGCCGGATGATTAATAAGCAAATAAATTTTTT
GTTAAAAAAATGCCCGGTTGTGAAAAGCAACCGGGCATCATTGTGATCCACACATTATACGAGCCGGATGATTAATAAGCAAATAAATTTTTT
TGATCATCAAGGCTTCCTTCGGGAAGCCTTTCTACGTTAATCCACACATTATACGAGCCGGATGATTAATAAGCAAATAAATTTTTT
TTGAAGATAAAAAACCCTCTGTAGTAACAGAGGGTTTTGTTCATTCATATCCACACATTATACGAGCCGGATGATTAATAAGCAAATAAATTTTTT
TCCGGCATGAACAACGCGCACGTTGTCAGCAATCTGATCCACACATTATACGAGCCGGATGATTAATAAGCAAATAAATTTTTT
AAAGTCAAAAGCCTCCGACCGGAGGCTTTTGACTTATCCACACATTATACGAGCCGGATGATTAATAAGCAAATAAATTTTTT
AGTATGCACACGGGCAGCACGACGCTGCCCGATTTTTTTGCAATCCACACATTATACGAGCCGGATGATTAATAAGCAAATAAATTTTTT
CTCACCCTAACCCTCTCCCCAGAGGGGCGAGGGGACCGACCGAATCCACACATTATACGAGCCGGATGATTAATAAGCAAATAAATTTTTT
TGCGGAGGGAGTGGAAACGCCTCAGCCGGAACTGACCGAGGCGGTATAACTTAACGCAGTATCCACACATTATACGAGCCGGATGATTAATAAGCAAATAAATTTTTT
AGGGGTAAAACCGTCCAGGAGCAGGGAAAAGGGCAGATCCACACATTATACGAGCCGGATGATTAATAAGCAAATAAATTTTTT
GGTATTCATTGCCTGATGCGACGCTTACGCGTCTTATCATGCCTACGGGAACCTGAATCCACACATTATACGAGCCGGATGATTAATAAGCAAATAAATTTTTT
AAAAACAAAAACCCCGGACTCTCATCCAGGGTTCTCTGCTTATCCACACATTATACGAGCCGGATGATTAATAAGCAAATAAATTTTTT
GTTATTAAATAGCCTGCCATCTGGCAGGCTTTTTTTATCGATCCACACATTATACGAGCCGGATGATTAATAAGCAAATAAATTTTTT
GAAACGAACCGGGAGCGCTGTGAATACAGTGCTCCCTTTTTTTATTATCCACACATTATACGAGCCGGATGATTAATAAGCAAATAAATTTTTT
TACGAATAAACGGCTCAGAAATGAGCCGTTTATTTTTTCATCCACACATTATACGAGCCGGATGATTAATAAGCAAATAAATTTTTT
CGAGTTTCAGAAAAGGGGGCCTGAGTGGCCCCTTTTTTCAAGCTGACATCCACACATTATACGAGCCGGATGATTAATAAGCAAATAAATTTTTT
GACTGAAATCGTACAGTAAAAAGCGAATAAAGGCTCCACGAAAGTGGGGCCTTTTTTATCCACACATTATACGAGCCGGATGATTAATAAGCAAATAAATTTTTT
GCCCGGACCAGGCCGCAGGGGGGAAACTCTGCGGCCTTTTTCGTTCTTACTATCCACACATTATACGAGCCGGATGATTAATAAGCAAATAAATTTTTT
GCCAGTTGAAAGAGGGAGCTAGTCTCCCTCTTTTCGTTTCATCCACACATTATACGAGCCGGATGATTAATAAGCAAATAAATTTTTT
TGCATAAAAAAGCCAACCCGCAGGTTGGCTTTTCTCGTTATCCACACATTATACGAGCCGGATGATTAATAAGCAAATAAATTTTTT
CATTGTTTGATGGGGCTGAAAGGCCCCATTTTTATTGGATCCACACATTATACGAGCCGGATGATTAATAAGCAAATAAATTTTTT
TTATATAAAGCCCCGATTTATCGGGGTTTTTTGTTAATCCACACATTATACGAGCCGGATGATTAATAAGCAAATAAATTTTTT
AGACAAAAAAACCCGCCGCAGCGGGTCTTTGAGCCATCCACACATTATACGAGCCGGATGATTAATAAGCAAATAAATTTTTT
GCATAATGACAAAAAAGGGCGCTTTCACTAGCGCCTTTTTTATTTACGCGTATCCACACATTATACGAGCCGGATGATTAATAAGCAAATAAATTTTTT
AACGGTTTATTAGTCTGGAGACGGCAGACTATCCTCTTCCCATCCACACATTATACGAGCCGGATGATTAATAAGCAAATAAATTTTTT
ACCGGAAAACAAACTAAAGCGCCCTTGTGGCGCTTTAGTTTTGTTCATCTTATCCACACATTATACGAGCCGGATGATTAATAAGCAAATAAATTTTTT
CGTAAAAAAACCCGCCCCGGCGGGTTTTTTTATACATCCACACATTATACGAGCCGGATGATTAATAAGCAAATAAATTTTTT
GATGGCTCCGATGGATAACCAGCGCCGCTTAAGTCAGGAAATCCACACATTATACGAGCCGGATGATTAATAAGCAAATAAATTTTTT
CCCGCACTTAACCCGCTTCGGCGGGTTTTTGTTTTTATCCACACATTATACGAGCCGGATGATTAATAAGCAAATAAATTTTTT
ATCTCCTTTCACGGCCCATTCCTCATGGATGGGCCGTTTATTTCCCCATCCACACATTATACGAGCCGGATGATTAATAAGCAAATAAATTTTTT
CTCTGGTAGTCCTGGTAAGACGCGAACAGCGTCGCATCAGGCATATTGCCAATCCACACATTATACGAGCCGGATGATTAATAAGCAAATAAATTTTTT
TGCTCGTACCAGGCCCCTGCAATTTCAACAGGGGCCTTTTTTTATCCATCCACACATTATACGAGCCGGATGATTAATAAGCAAATAAATTTTTT
ATCGAACAAAGGGCCTGCGGGCCCTTTTTTCATTGATCCACACATTATACGAGCCGGATGATTAATAAGCAAATAAATTTTTT
AATAAATGGATGCCCTGCGTAAGCGGGGCATTTTTCTTCCTATCCACACATTATACGAGCCGGATGATTAATAAGCAAATAAATTTTTT
TACGTAAAAACCCGCTTCGGCGGGTTTTTACTTTATCCACACATTATACGAGCCGGATGATTAATAAGCAAATAAATTTTTT
GGCAGCATGCTGCCAGGTGATCCCCCTGGCCACCTCTTTTATCCACACATTATACGAGCCGGATGATTAATAAGCAAATAAATTTTTT
AAAAGGATTCGCGGCTCTGCTCTTCAGAGCTGCTTTTATGATAATCCACACATTATACGAGCCGGATGATTAATAAGCAAATAAATTTTTT
GTTATAAGACAAGGGAGCGATAATTCATCGCTCCCTTTTTCGTGCTTATCCACACATTATACGAGCCGGATGATTAATAAGCAAATAAATTTTTT
AAGCACAAAAGCCAGTCTGGAAACAGGCTGGCTTTTTTTTGCGATCCACACATTATACGAGCCGGATGATTAATAAGCAAATAAATTTTTT
ACCTGTAAAAAAGGCAGCCATCTGGCTGCCTTAGTCTCCCCAATCCACACATTATACGAGCCGGATGATTAATAAGCAAATAAATTTTTT
TGTGAAAAAGCCCGCGCAAGCGGGTTTTTTTATGATCCACACATTATACGAGCCGGATGATTAATAAGCAAATAAATTTTTT
GCTGATGCCAGAAAGGGTCCTGAATTTCAGGGCCCTTTTTTTACATGGATTGATCCACACATTATACGAGCCGGATGATTAATAAGCAAATAAATTTTTT
CCTGTTGAGTAATAGTCAAAAGCCTCCGGTCGGAGGCTTTTGACTTTCTGCTTACATCCACACATTATACGAGCCGGATGATTAATAAGCAAATAAATTTTTT
ACTGATTTTTAAGGCGACTGATGAGTCGCCTTTTTTTTGTCTATCCACACATTATACGAGCCGGATGATTAATAAGCAAATAAATTTTTT
GTAACAACGGAAACCGGCCATTGCGCCGGTTTTTTTTGGCCTATCCACACATTATACGAGCCGGATGATTAATAAGCAAATAAATTTTTT
GATCTAACTAAAAAGGCCGCTCTGCGGCCTTTTTTCTTTTCACTATCCACACATTATACGAGCCGGATGATTAATAAGCAAATAAATTTTTT
ACAATTTTCGAAAAAACCCGCTTCGGCGGGTTTTTTTATAGCTAAAAATCCACACATTATACGAGCCGGATGATTAATAAGCAAATAAATTTTTT
AAGGTTGAAAAATAAAAACGGCGCTAAAAAGCGCCGTTTTTTTTGACGGTGGTAATCCACACATTATACGAGCCGGATGATTAATAAGCAAATAAATTTTTT
CAGATAAAAAAAATCCTTAGCTTTCGCTAAGGATGATTTCTATCCACACATTATACGAGCCGGATGATTAATAAGCAAATAAATTTTTT
ACAAGAAAAAAGGCACGTCATCTGACGTGCCTTTTTTATTTATCCACACATTATACGAGCCGGATGATTAATAAGCAAATAAATTTTTT
CTCGGTACCAAATTCCAGAAAAGAGACGCTGAAAAGCGTCTTTTTTCGTTTTGGTCCATCCACACATTATACGAGCCGGATGATTAATAAGCAAATAAATTTTTT
TAACAATCAGAAATGCCGGGAATAAATCCCGGCATTTTCATAATCAGATACGTTAAATCTATCGCCGCAAGGGATAAAAGTCAATACTCTTTTT
AAGGACACCAGAGCCTGCCAATGGCAGGCTCAGACTGATGAATACGTTAAATCTATCGCCGCAAGGGATAAAAGTCAATACTCTTTTT
GTTAAAAAAATGCCCGGTTGTGAAAAGCAACCGGGCATCATTGTGATACGTTAAATCTATCGCCGCAAGGGATAAAAGTCAATACTCTTTTT
TGATCATCAAGGCTTCCTTCGGGAAGCCTTTCTACGTTAATACGTTAAATCTATCGCCGCAAGGGATAAAAGTCAATACTCTTTTT
TTGAAGATAAAAAACCCTCTGTAGTAACAGAGGGTTTTGTTCATTCATATACGTTAAATCTATCGCCGCAAGGGATAAAAGTCAATACTCTTTTT
TCCGGCATGAACAACGCGCACGTTGTCAGCAATCTGATACGTTAAATCTATCGCCGCAAGGGATAAAAGTCAATACTCTTTTT
AAAGTCAAAAGCCTCCGACCGGAGGCTTTTGACTTATACGTTAAATCTATCGCCGCAAGGGATAAAAGTCAATACTCTTTTT
AGTATGCACACGGGCAGCACGACGCTGCCCGATTTTTTTGCAATACGTTAAATCTATCGCCGCAAGGGATAAAAGTCAATACTCTTTTT
CTCACCCTAACCCTCTCCCCAGAGGGGCGAGGGGACCGACCGAATACGTTAAATCTATCGCCGCAAGGGATAAAAGTCAATACTCTTTTT
TGCGGAGGGAGTGGAAACGCCTCAGCCGGAACTGACCGAGGCGGTATAACTTAACGCAGTATACGTTAAATCTATCGCCGCAAGGGATAAAAGTCAATACTCTTTTT
AGGGGTAAAACCGTCCAGGAGCAGGGAAAAGGGCAGATACGTTAAATCTATCGCCGCAAGGGATAAAAGTCAATACTCTTTTT
GGTATTCATTGCCTGATGCGACGCTTACGCGTCTTATCATGCCTACGGGAACCTGAATACGTTAAATCTATCGCCGCAAGGGATAAAAGTCAATACTCTTTTT
AAAAACAAAAACCCCGGACTCTCATCCAGGGTTCTCTGCTTATACGTTAAATCTATCGCCGCAAGGGATAAAAGTCAATACTCTTTTT
GTTATTAAATAGCCTGCCATCTGGCAGGCTTTTTTTATCGATACGTTAAATCTATCGCCGCAAGGGATAAAAGTCAATACTCTTTTT
GAAACGAACCGGGAGCGCTGTGAATACAGTGCTCCCTTTTTTTATTATACGTTAAATCTATCGCCGCAAGGGATAAAAGTCAATACTCTTTTT
TACGAATAAACGGCTCAGAAATGAGCCGTTTATTTTTTCATACGTTAAATCTATCGCCGCAAGGGATAAAAGTCAATACTCTTTTT
CGAGTTTCAGAAAAGGGGGCCTGAGTGGCCCCTTTTTTCAAGCTGACATACGTTAAATCTATCGCCGCAAGGGATAAAAGTCAATACTCTTTTT
GACTGAAATCGTACAGTAAAAAGCGAATAAAGGCTCCACGAAAGTGGGGCCTTTTTTATACGTTAAATCTATCGCCGCAAGGGATAAAAGTCAATACTCTTTTT
GCCCGGACCAGGCCGCAGGGGGGAAACTCTGCGGCCTTTTTCGTTCTTACTATACGTTAAATCTATCGCCGCAAGGGATAAAAGTCAATACTCTTTTT
GCCAGTTGAAAGAGGGAGCTAGTCTCCCTCTTTTCGTTTCATACGTTAAATCTATCGCCGCAAGGGATAAAAGTCAATACTCTTTTT
TGCATAAAAAAGCCAACCCGCAGGTTGGCTTTTCTCGTTATACGTTAAATCTATCGCCGCAAGGGATAAAAGTCAATACTCTTTTT
CATTGTTTGATGGGGCTGAAAGGCCCCATTTTTATTGGATACGTTAAATCTATCGCCGCAAGGGATAAAAGTCAATACTCTTTTT
TTATATAAAGCCCCGATTTATCGGGGTTTTTTGTTAATACGTTAAATCTATCGCCGCAAGGGATAAAAGTCAATACTCTTTTT
AGACAAAAAAACCCGCCGCAGCGGGTCTTTGAGCCATACGTTAAATCTATCGCCGCAAGGGATAAAAGTCAATACTCTTTTT
GCATAATGACAAAAAAGGGCGCTTTCACTAGCGCCTTTTTTATTTACGCGTATACGTTAAATCTATCGCCGCAAGGGATAAAAGTCAATACTCTTTTT
AACGGTTTATTAGTCTGGAGACGGCAGACTATCCTCTTCCCATACGTTAAATCTATCGCCGCAAGGGATAAAAGTCAATACTCTTTTT
ACCGGAAAACAAACTAAAGCGCCCTTGTGGCGCTTTAGTTTTGTTCATCTTATACGTTAAATCTATCGCCGCAAGGGATAAAAGTCAATACTCTTTTT
CGTAAAAAAACCCGCCCCGGCGGGTTTTTTTATACATACGTTAAATCTATCGCCGCAAGGGATAAAAGTCAATACTCTTTTT
GATGGCTCCGATGGATAACCAGCGCCGCTTAAGTCAGGAAATACGTTAAATCTATCGCCGCAAGGGATAAAAGTCAATACTCTTTTT
CCCGCACTTAACCCGCTTCGGCGGGTTTTTGTTTTTATACGTTAAATCTATCGCCGCAAGGGATAAAAGTCAATACTCTTTTT
ATCTCCTTTCACGGCCCATTCCTCATGGATGGGCCGTTTATTTCCCCATACGTTAAATCTATCGCCGCAAGGGATAAAAGTCAATACTCTTTTT
CTCTGGTAGTCCTGGTAAGACGCGAACAGCGTCGCATCAGGCATATTGCCAATACGTTAAATCTATCGCCGCAAGGGATAAAAGTCAATACTCTTTTT
TGCTCGTACCAGGCCCCTGCAATTTCAACAGGGGCCTTTTTTTATCCATACGTTAAATCTATCGCCGCAAGGGATAAAAGTCAATACTCTTTTT
ATCGAACAAAGGGCCTGCGGGCCCTTTTTTCATTGATACGTTAAATCTATCGCCGCAAGGGATAAAAGTCAATACTCTTTTT
AATAAATGGATGCCCTGCGTAAGCGGGGCATTTTTCTTCCTATACGTTAAATCTATCGCCGCAAGGGATAAAAGTCAATACTCTTTTT
TACGTAAAAACCCGCTTCGGCGGGTTTTTACTTTATACGTTAAATCTATCGCCGCAAGGGATAAAAGTCAATACTCTTTTT
GGCAGCATGCTGCCAGGTGATCCCCCTGGCCACCTCTTTTATACGTTAAATCTATCGCCGCAAGGGATAAAAGTCAATACTCTTTTT
AAAAGGATTCGCGGCTCTGCTCTTCAGAGCTGCTTTTATGATAATACGTTAAATCTATCGCCGCAAGGGATAAAAGTCAATACTCTTTTT
GTTATAAGACAAGGGAGCGATAATTCATCGCTCCCTTTTTCGTGCTTATACGTTAAATCTATCGCCGCAAGGGATAAAAGTCAATACTCTTTTT
AAGCACAAAAGCCAGTCTGGAAACAGGCTGGCTTTTTTTTGCGATACGTTAAATCTATCGCCGCAAGGGATAAAAGTCAATACTCTTTTT
ACCTGTAAAAAAGGCAGCCATCTGGCTGCCTTAGTCTCCCCAATACGTTAAATCTATCGCCGCAAGGGATAAAAGTCAATACTCTTTTT
TGTGAAAAAGCCCGCGCAAGCGGGTTTTTTTATGATACGTTAAATCTATCGCCGCAAGGGATAAAAGTCAATACTCTTTTT
GCTGATGCCAGAAAGGGTCCTGAATTTCAGGGCCCTTTTTTTACATGGATTGATACGTTAAATCTATCGCCGCAAGGGATAAAAGTCAATACTCTTTTT
CCTGTTGAGTAATAGTCAAAAGCCTCCGGTCGGAGGCTTTTGACTTTCTGCTTACATACGTTAAATCTATCGCCGCAAGGGATAAAAGTCAATACTCTTTTT
ACTGATTTTTAAGGCGACTGATGAGTCGCCTTTTTTTTGTCTATACGTTAAATCTATCGCCGCAAGGGATAAAAGTCAATACTCTTTTT
GTAACAACGGAAACCGGCCATTGCGCCGGTTTTTTTTGGCCTATACGTTAAATCTATCGCCGCAAGGGATAAAAGTCAATACTCTTTTT
GATCTAACTAAAAAGGCCGCTCTGCGGCCTTTTTTCTTTTCACTATACGTTAAATCTATCGCCGCAAGGGATAAAAGTCAATACTCTTTTT
ACAATTTTCGAAAAAACCCGCTTCGGCGGGTTTTTTTATAGCTAAAAATACGTTAAATCTATCGCCGCAAGGGATAAAAGTCAATACTCTTTTT
AAGGTTGAAAAATAAAAACGGCGCTAAAAAGCGCCGTTTTTTTTGACGGTGGTAATACGTTAAATCTATCGCCGCAAGGGATAAAAGTCAATACTCTTTTT
CAGATAAAAAAAATCCTTAGCTTTCGCTAAGGATGATTTCTATACGTTAAATCTATCGCCGCAAGGGATAAAAGTCAATACTCTTTTT
ACAAGAAAAAAGGCACGTCATCTGACGTGCCTTTTTTATTTATACGTTAAATCTATCGCCGCAAGGGATAAAAGTCAATACTCTTTTT
CTCGGTACCAAATTCCAGAAAAGAGACGCTGAAAAGCGTCTTTTTTCGTTTTGGTCCATACGTTAAATCTATCGCCGCAAGGGATAAAAGTCAATACTCTTTTT
TAACAATCAGAAATGCCGGGAATAAATCCCGGCATTTTCATAATCAGTCCACACATTATACGAGCCGGATGATTAATAGTCAA
AAGGACACCAGAGCCTGCCAATGGCAGGCTCAGACTGATGATCCACACATTATACGAGCCGGATGATTAATAGTCAA
GTTAAAAAAATGCCCGGTTGTGAAAAGCAACCGGGCATCATTGTGTCCACACATTATACGAGCCGGATGATTAATAGTCAA
TGATCATCAAGGCTTCCTTCGGGAAGCCTTTCTACGTTATCCACACATTATACGAGCCGGATGATTAATAGTCAA
TTGAAGATAAAAAACCCTCTGTAGTAACAGAGGGTTTTGTTCATTCATTCCACACATTATACGAGCCGGATGATTAATAGTCAA
TCCGGCATGAACAACGCGCACGTTGTCAGCAATCTGTCCACACATTATACGAGCCGGATGATTAATAGTCAA
AAAGTCAAAAGCCTCCGACCGGAGGCTTTTGACTTTCCACACATTATACGAGCCGGATGATTAATAGTCAA
AGTATGCACACGGGCAGCACGACGCTGCCCGATTTTTTTGCATCCACACATTATACGAGCCGGATGATTAATAGTCAA
CTCACCCTAACCCTCTCCCCAGAGGGGCGAGGGGACCGACCGATCCACACATTATACGAGCCGGATGATTAATAGTCAA
TGCGGAGGGAGTGGAAACGCCTCAGCCGGAACTGACCGAGGCGGTATAACTTAACGCAGTTCCACACATTATACGAGCCGGATGATTAATAGTCAA
AGGGGTAAAACCGTCCAGGAGCAGGGAAAAGGGCAGTCCACACATTATACGAGCCGGATGATTAATAGTCAA
GGTATTCATTGCCTGATGCGACGCTTACGCGTCTTATCATGCCTACGGGAACCTGATCCACACATTATACGAGCCGGATGATTAATAGTCAA
AAAAACAAAAACCCCGGACTCTCATCCAGGGTTCTCTGCTTTCCACACATTATACGAGCCGGATGATTAATAGTCAA
GTTATTAAATAGCCTGCCATCTGGCAGGCTTTTTTTATCGTCCACACATTATACGAGCCGGATGATTAATAGTCAA
GAAACGAACCGGGAGCGCTGTGAATACAGTGCTCCCTTTTTTTATTTCCACACATTATACGAGCCGGATGATTAATAGTCAA
TACGAATAAACGGCTCAGAAATGAGCCGTTTATTTTTTCTCCACACATTATACGAGCCGGATGATTAATAGTCAA
CGAGTTTCAGAAAAGGGGGCCTGAGTGGCCCCTTTTTTCAAGCTGACTCCACACATTATACGAGCCGGATGATTAATAGTCAA
GACTGAAATCGTACAGTAAAAAGCGAATAAAGGCTCCACGAAAGTGGGGCCTTTTTTTCCACACATTATACGAGCCGGATGATTAATAGTCAA
GCCCGGACCAGGCCGCAGGGGGGAAACTCTGCGGCCTTTTTCGTTCTTACTTCCACACATTATACGAGCCGGATGATTAATAGTCAA
GCCAGTTGAAAGAGGGAGCTAGTCTCCCTCTTTTCGTTTCTCCACACATTATACGAGCCGGATGATTAATAGTCAA
TGCATAAAAAAGCCAACCCGCAGGTTGGCTTTTCTCGTTTCCACACATTATACGAGCCGGATGATTAATAGTCAA
CATTGTTTGATGGGGCTGAAAGGCCCCATTTTTATTGGTCCACACATTATACGAGCCGGATGATTAATAGTCAA
TTATATAAAGCCCCGATTTATCGGGGTTTTTTGTTATCCACACATTATACGAGCCGGATGATTAATAGTCAA
AGACAAAAAAACCCGCCGCAGCGGGTCTTTGAGCCTCCACACATTATACGAGCCGGATGATTAATAGTCAA
GCATAATGACAAAAAAGGGCGCTTTCACTAGCGCCTTTTTTATTTACGCGTTCCACACATTATACGAGCCGGATGATTAATAGTCAA
AACGGTTTATTAGTCTGGAGACGGCAGACTATCCTCTTCCCTCCACACATTATACGAGCCGGATGATTAATAGTCAA
ACCGGAAAACAAACTAAAGCGCCCTTGTGGCGCTTTAGTTTTGTTCATCTTTCCACACATTATACGAGCCGGATGATTAATAGTCAA
CGTAAAAAAACCCGCCCCGGCGGGTTTTTTTATACTCCACACATTATACGAGCCGGATGATTAATAGTCAA
GATGGCTCCGATGGATAACCAGCGCCGCTTAAGTCAGGAATCCACACATTATACGAGCCGGATGATTAATAGTCAA
CCCGCACTTAACCCGCTTCGGCGGGTTTTTGTTTTTTCCACACATTATACGAGCCGGATGATTAATAGTCAA
ATCTCCTTTCACGGCCCATTCCTCATGGATGGGCCGTTTATTTCCCCTCCACACATTATACGAGCCGGATGATTAATAGTCAA
CTCTGGTAGTCCTGGTAAGACGCGAACAGCGTCGCATCAGGCATATTGCCATCCACACATTATACGAGCCGGATGATTAATAGTCAA
TGCTCGTACCAGGCCCCTGCAATTTCAACAGGGGCCTTTTTTTATCCTCCACACATTATACGAGCCGGATGATTAATAGTCAA
ATCGAACAAAGGGCCTGCGGGCCCTTTTTTCATTGTCCACACATTATACGAGCCGGATGATTAATAGTCAA
AATAAATGGATGCCCTGCGTAAGCGGGGCATTTTTCTTCCTTCCACACATTATACGAGCCGGATGATTAATAGTCAA
TACGTAAAAACCCGCTTCGGCGGGTTTTTACTTTTCCACACATTATACGAGCCGGATGATTAATAGTCAA
GGCAGCATGCTGCCAGGTGATCCCCCTGGCCACCTCTTTTTCCACACATTATACGAGCCGGATGATTAATAGTCAA
AAAAGGATTCGCGGCTCTGCTCTTCAGAGCTGCTTTTATGATATCCACACATTATACGAGCCGGATGATTAATAGTCAA
GTTATAAGACAAGGGAGCGATAATTCATCGCTCCCTTTTTCGTGCTTTCCACACATTATACGAGCCGGATGATTAATAGTCAA
AAGCACAAAAGCCAGTCTGGAAACAGGCTGGCTTTTTTTTGCGTCCACACATTATACGAGCCGGATGATTAATAGTCAA
ACCTGTAAAAAAGGCAGCCATCTGGCTGCCTTAGTCTCCCCATCCACACATTATACGAGCCGGATGATTAATAGTCAA
TGTGAAAAAGCCCGCGCAAGCGGGTTTTTTTATGTCCACACATTATACGAGCCGGATGATTAATAGTCAA
GCTGATGCCAGAAAGGGTCCTGAATTTCAGGGCCCTTTTTTTACATGGATTGTCCACACATTATACGAGCCGGATGATTAATAGTCAA
CCTGTTGAGTAATAGTCAAAAGCCTCCGGTCGGAGGCTTTTGACTTTCTGCTTACTCCACACATTATACGAGCCGGATGATTAATAGTCAA
ACTGATTTTTAAGGCGACTGATGAGTCGCCTTTTTTTTGTCTTCCACACATTATACGAGCCGGATGATTAATAGTCAA
GTAACAACGGAAACCGGCCATTGCGCCGGTTTTTTTTGGCCTTCCACACATTATACGAGCCGGATGATTAATAGTCAA
GATCTAACTAAAAAGGCCGCTCTGCGGCCTTTTTTCTTTTCACTTCCACACATTATACGAGCCGGATGATTAATAGTCAA
ACAATTTTCGAAAAAACCCGCTTCGGCGGGTTTTTTTATAGCTAAAATCCACACATTATACGAGCCGGATGATTAATAGTCAA
AAGGTTGAAAAATAAAAACGGCGCTAAAAAGCGCCGTTTTTTTTGACGGTGGTATCCACACATTATACGAGCCGGATGATTAATAGTCAA
CAGATAAAAAAAATCCTTAGCTTTCGCTAAGGATGATTTCTTCCACACATTATACGAGCCGGATGATTAATAGTCAA
ACAAGAAAAAAGGCACGTCATCTGACGTGCCTTTTTTATTTTCCACACATTATACGAGCCGGATGATTAATAGTCAA
CTCGGTACCAAATTCCAGAAAAGAGACGCTGAAAAGCGTCTTTTTTCGTTTTGGTCCTCCACACATTATACGAGCCGGATGATTAATAGTCAA
TAACAATCAGAAATGCCGGGAATAAATCCCGGCATTTTCATAATCAGATGGCTGTAAGTATGGTACAAAAAGATGCGAAGTCAATACTCTTTTT
AAGGACACCAGAGCCTGCCAATGGCAGGCTCAGACTGATGAATGGCTGTAAGTATGGTACAAAAAGATGCGAAGTCAATACTCTTTTT
GTTAAAAAAATGCCCGGTTGTGAAAAGCAACCGGGCATCATTGTGATGGCTGTAAGTATGGTACAAAAAGATGCGAAGTCAATACTCTTTTT
TGATCATCAAGGCTTCCTTCGGGAAGCCTTTCTACGTTAATGGCTGTAAGTATGGTACAAAAAGATGCGAAGTCAATACTCTTTTT
TTGAAGATAAAAAACCCTCTGTAGTAACAGAGGGTTTTGTTCATTCATATGGCTGTAAGTATGGTACAAAAAGATGCGAAGTCAATACTCTTTTT
TCCGGCATGAACAACGCGCACGTTGTCAGCAATCTGATGGCTGTAAGTATGGTACAAAAAGATGCGAAGTCAATACTCTTTTT
AAAGTCAAAAGCCTCCGACCGGAGGCTTTTGACTTATGGCTGTAAGTATGGTACAAAAAGATGCGAAGTCAATACTCTTTTT
AGTATGCACACGGGCAGCACGACGCTGCCCGATTTTTTTGCAATGGCTGTAAGTATGGTACAAAAAGATGCGAAGTCAATACTCTTTTT
CTCACCCTAACCCTCTCCCCAGAGGGGCGAGGGGACCGACCGAATGGCTGTAAGTATGGTACAAAAAGATGCGAAGTCAATACTCTTTTT
TGCGGAGGGAGTGGAAACGCCTCAGCCGGAACTGACCGAGGCGGTATAACTTAACGCAGTATGGCTGTAAGTATGGTACAAAAAGATGCGAAGTCAATACTCTTTTT
AGGGGTAAAACCGTCCAGGAGCAGGGAAAAGGGCAGATGGCTGTAAGTATGGTACAAAAAGATGCGAAGTCAATACTCTTTTT
GGTATTCATTGCCTGATGCGACGCTTACGCGTCTTATCATGCCTACGGGAACCTGAATGGCTGTAAGTATGGTACAAAAAGATGCGAAGTCAATACTCTTTTT
AAAAACAAAAACCCCGGACTCTCATCCAGGGTTCTCTGCTTATGGCTGTAAGTATGGTACAAAAAGATGCGAAGTCAATACTCTTTTT
GTTATTAAATAGCCTGCCATCTGGCAGGCTTTTTTTATCGATGGCTGTAAGTATGGTACAAAAAGATGCGAAGTCAATACTCTTTTT
GAAACGAACCGGGAGCGCTGTGAATACAGTGCTCCCTTTTTTTATTATGGCTGTAAGTATGGTACAAAAAGATGCGAAGTCAATACTCTTTTT
TACGAATAAACGGCTCAGAAATGAGCCGTTTATTTTTTCATGGCTGTAAGTATGGTACAAAAAGATGCGAAGTCAATACTCTTTTT
CGAGTTTCAGAAAAGGGGGCCTGAGTGGCCCCTTTTTTCAAGCTGACATGGCTGTAAGTATGGTACAAAAAGATGCGAAGTCAATACTCTTTTT
GACTGAAATCGTACAGTAAAAAGCGAATAAAGGCTCCACGAAAGTGGGGCCTTTTTTATGGCTGTAAGTATGGTACAAAAAGATGCGAAGTCAATACTCTTTTT
GCCCGGACCAGGCCGCAGGGGGGAAACTCTGCGGCCTTTTTCGTTCTTACTATGGCTGTAAGTATGGTACAAAAAGATGCGAAGTCAATACTCTTTTT
GCCAGTTGAAAGAGGGAGCTAGTCTCCCTCTTTTCGTTTCATGGCTGTAAGTATGGTACAAAAAGATGCGAAGTCAATACTCTTTTT
TGCATAAAAAAGCCAACCCGCAGGTTGGCTTTTCTCGTTATGGCTGTAAGTATGGTACAAAAAGATGCGAAGTCAATACTCTTTTT
CATTGTTTGATGGGGCTGAAAGGCCCCATTTTTATTGGATGGCTGTAAGTATGGTACAAAAAGATGCGAAGTCAATACTCTTTTT
TTATATAAAGCCCCGATTTATCGGGGTTTTTTGTTAATGGCTGTAAGTATGGTACAAAAAGATGCGAAGTCAATACTCTTTTT
AGACAAAAAAACCCGCCGCAGCGGGTCTTTGAGCCATGGCTGTAAGTATGGTACAAAAAGATGCGAAGTCAATACTCTTTTT
GCATAATGACAAAAAAGGGCGCTTTCACTAGCGCCTTTTTTATTTACGCGTATGGCTGTAAGTATGGTACAAAAAGATGCGAAGTCAATACTCTTTTT
AACGGTTTATTAGTCTGGAGACGGCAGACTATCCTCTTCCCATGGCTGTAAGTATGGTACAAAAAGATGCGAAGTCAATACTCTTTTT
ACCGGAAAACAAACTAAAGCGCCCTTGTGGCGCTTTAGTTTTGTTCATCTTATGGCTGTAAGTATGGTACAAAAAGATGCGAAGTCAATACTCTTTTT
CGTAAAAAAACCCGCCCCGGCGGGTTTTTTTATACATGGCTGTAAGTATGGTACAAAAAGATGCGAAGTCAATACTCTTTTT
GATGGCTCCGATGGATAACCAGCGCCGCTTAAGTCAGGAAATGGCTGTAAGTATGGTACAAAAAGATGCGAAGTCAATACTCTTTTT
CCCGCACTTAACCCGCTTCGGCGGGTTTTTGTTTTTATGGCTGTAAGTATGGTACAAAAAGATGCGAAGTCAATACTCTTTTT
ATCTCCTTTCACGGCCCATTCCTCATGGATGGGCCGTTTATTTCCCCATGGCTGTAAGTATGGTACAAAAAGATGCGAAGTCAATACTCTTTTT
CTCTGGTAGTCCTGGTAAGACGCGAACAGCGTCGCATCAGGCATATTGCCAATGGCTGTAAGTATGGTACAAAAAGATGCGAAGTCAATACTCTTTTT
TGCTCGTACCAGGCCCCTGCAATTTCAACAGGGGCCTTTTTTTATCCATGGCTGTAAGTATGGTACAAAAAGATGCGAAGTCAATACTCTTTTT
ATCGAACAAAGGGCCTGCGGGCCCTTTTTTCATTGATGGCTGTAAGTATGGTACAAAAAGATGCGAAGTCAATACTCTTTTT
AATAAATGGATGCCCTGCGTAAGCGGGGCATTTTTCTTCCTATGGCTGTAAGTATGGTACAAAAAGATGCGAAGTCAATACTCTTTTT
TACGTAAAAACCCGCTTCGGCGGGTTTTTACTTTATGGCTGTAAGTATGGTACAAAAAGATGCGAAGTCAATACTCTTTTT
GGCAGCATGCTGCCAGGTGATCCCCCTGGCCACCTCTTTTATGGCTGTAAGTATGGTACAAAAAGATGCGAAGTCAATACTCTTTTT
AAAAGGATTCGCGGCTCTGCTCTTCAGAGCTGCTTTTATGATAATGGCTGTAAGTATGGTACAAAAAGATGCGAAGTCAATACTCTTTTT
GTTATAAGACAAGGGAGCGATAATTCATCGCTCCCTTTTTCGTGCTTATGGCTGTAAGTATGGTACAAAAAGATGCGAAGTCAATACTCTTTTT
AAGCACAAAAGCCAGTCTGGAAACAGGCTGGCTTTTTTTTGCGATGGCTGTAAGTATGGTACAAAAAGATGCGAAGTCAATACTCTTTTT
ACCTGTAAAAAAGGCAGCCATCTGGCTGCCTTAGTCTCCCCAATGGCTGTAAGTATGGTACAAAAAGATGCGAAGTCAATACTCTTTTT
TGTGAAAAAGCCCGCGCAAGCGGGTTTTTTTATGATGGCTGTAAGTATGGTACAAAAAGATGCGAAGTCAATACTCTTTTT
GCTGATGCCAGAAAGGGTCCTGAATTTCAGGGCCCTTTTTTTACATGGATTGATGGCTGTAAGTATGGTACAAAAAGATGCGAAGTCAATACTCTTTTT
CCTGTTGAGTAATAGTCAAAAGCCTCCGGTCGGAGGCTTTTGACTTTCTGCTTACATGGCTGTAAGTATGGTACAAAAAGATGCGAAGTCAATACTCTTTTT
ACTGATTTTTAAGGCGACTGATGAGTCGCCTTTTTTTTGTCTATGGCTGTAAGTATGGTACAAAAAGATGCGAAGTCAATACTCTTTTT
GTAACAACGGAAACCGGCCATTGCGCCGGTTTTTTTTGGCCTATGGCTGTAAGTATGGTACAAAAAGATGCGAAGTCAATACTCTTTTT
GATCTAACTAAAAAGGCCGCTCTGCGGCCTTTTTTCTTTTCACTATGGCTGTAAGTATGGTACAAAAAGATGCGAAGTCAATACTCTTTTT
ACAATTTTCGAAAAAACCCGCTTCGGCGGGTTTTTTTATAGCTAAAAATGGCTGTAAGTATGGTACAAAAAGATGCGAAGTCAATACTCTTTTT
AAGGTTGAAAAATAAAAACGGCGCTAAAAAGCGCCGTTTTTTTTGACGGTGGTAATGGCTGTAAGTATGGTACAAAAAGATGCGAAGTCAATACTCTTTTT
CAGATAAAAAAAATCCTTAGCTTTCGCTAAGGATGATTTCTATGGCTGTAAGTATGGTACAAAAAGATGCGAAGTCAATACTCTTTTT
ACAAGAAAAAAGGCACGTCATCTGACGTGCCTTTTTTATTTATGGCTGTAAGTATGGTACAAAAAGATGCGAAGTCAATACTCTTTTT
CTCGGTACCAAATTCCAGAAAAGAGACGCTGAAAAGCGTCTTTTTTCGTTTTGGTCCATGGCTGTAAGTATGGTACAAAAAGATGCGAAGTCAATACTCTTTTT
TAACAATCAGAAATGCCGGGAATAAATCCCGGCATTTTCATAATCAGATGAATCTATTATATCGCCGCAAGGGATAAATGTCAA
AAGGACACCAGAGCCTGCCAATGGCAGGCTCAGACTGATGAATGAATCTATTATATCGCCGCAAGGGATAAATGTCAA
GTTAAAAAAATGCCCGGTTGTGAAAAGCAACCGGGCATCATTGTGATGAATCTATTATATCGCCGCAAGGGATAAATGTCAA
TGATCATCAAGGCTTCCTTCGGGAAGCCTTTCTACGTTAATGAATCTATTATATCGCCGCAAGGGATAAATGTCAA
TTGAAGATAAAAAACCCTCTGTAGTAACAGAGGGTTTTGTTCATTCATATGAATCTATTATATCGCCGCAAGGGATAAATGTCAA
TCCGGCATGAACAACGCGCACGTTGTCAGCAATCTGATGAATCTATTATATCGCCGCAAGGGATAAATGTCAA
AAAGTCAAAAGCCTCCGACCGGAGGCTTTTGACTTATGAATCTATTATATCGCCGCAAGGGATAAATGTCAA
AGTATGCACACGGGCAGCACGACGCTGCCCGATTTTTTTGCAATGAATCTATTATATCGCCGCAAGGGATAAATGTCAA
CTCACCCTAACCCTCTCCCCAGAGGGGCGAGGGGACCGACCGAATGAATCTATTATATCGCCGCAAGGGATAAATGTCAA
TGCGGAGGGAGTGGAAACGCCTCAGCCGGAACTGACCGAGGCGGTATAACTTAACGCAGTATGAATCTATTATATCGCCGCAAGGGATAAATGTCAA
AGGGGTAAAACCGTCCAGGAGCAGGGAAAAGGGCAGATGAATCTATTATATCGCCGCAAGGGATAAATGTCAA
GGTATTCATTGCCTGATGCGACGCTTACGCGTCTTATCATGCCTACGGGAACCTGAATGAATCTATTATATCGCCGCAAGGGATAAATGTCAA
AAAAACAAAAACCCCGGACTCTCATCCAGGGTTCTCTGCTTATGAATCTATTATATCGCCGCAAGGGATAAATGTCAA
GTTATTAAATAGCCTGCCATCTGGCAGGCTTTTTTTATCGATGAATCTATTATATCGCCGCAAGGGATAAATGTCAA
GAAACGAACCGGGAGCGCTGTGAATACAGTGCTCCCTTTTTTTATTATGAATCTATTATATCGCCGCAAGGGATAAATGTCAA
TACGAATAAACGGCTCAGAAATGAGCCGTTTATTTTTTCATGAATCTATTATATCGCCGCAAGGGATAAATGTCAA
CGAGTTTCAGAAAAGGGGGCCTGAGTGGCCCCTTTTTTCAAGCTGACATGAATCTATTATATCGCCGCAAGGGATAAATGTCAA
GACTGAAATCGTACAGTAAAAAGCGAATAAAGGCTCCACGAAAGTGGGGCCTTTTTTATGAATCTATTATATCGCCGCAAGGGATAAATGTCAA
GCCCGGACCAGGCCGCAGGGGGGAAACTCTGCGGCCTTTTTCGTTCTTACTATGAATCTATTATATCGCCGCAAGGGATAAATGTCAA
GCCAGTTGAAAGAGGGAGCTAGTCTCCCTCTTTTCGTTTCATGAATCTATTATATCGCCGCAAGGGATAAATGTCAA
TGCATAAAAAAGCCAACCCGCAGGTTGGCTTTTCTCGTTATGAATCTATTATATCGCCGCAAGGGATAAATGTCAA
CATTGTTTGATGGGGCTGAAAGGCCCCATTTTTATTGGATGAATCTATTATATCGCCGCAAGGGATAAATGTCAA
TTATATAAAGCCCCGATTTATCGGGGTTTTTTGTTAATGAATCTATTATATCGCCGCAAGGGATAAATGTCAA
AGACAAAAAAACCCGCCGCAGCGGGTCTTTGAGCCATGAATCTATTATATCGCCGCAAGGGATAAATGTCAA
GCATAATGACAAAAAAGGGCGCTTTCACTAGCGCCTTTTTTATTTACGCGTATGAATCTATTATATCGCCGCAAGGGATAAATGTCAA
AACGGTTTATTAGTCTGGAGACGGCAGACTATCCTCTTCCCATGAATCTATTATATCGCCGCAAGGGATAAATGTCAA
ACCGGAAAACAAACTAAAGCGCCCTTGTGGCGCTTTAGTTTTGTTCATCTTATGAATCTATTATATCGCCGCAAGGGATAAATGTCAA
CGTAAAAAAACCCGCCCCGGCGGGTTTTTTTATACATGAATCTATTATATCGCCGCAAGGGATAAATGTCAA
GATGGCTCCGATGGATAACCAGCGCCGCTTAAGTCAGGAAATGAATCTATTATATCGCCGCAAGGGATAAATGTCAA
CCCGCACTTAACCCGCTTCGGCGGGTTTTTGTTTTTATGAATCTATTATATCGCCGCAAGGGATAAATGTCAA
ATCTCCTTTCACGGCCCATTCCTCATGGATGGGCCGTTTATTTCCCCATGAATCTATTATATCGCCGCAAGGGATAAATGTCAA
CTCTGGTAGTCCTGGTAAGACGCGAACAGCGTCGCATCAGGCATATTGCCAATGAATCTATTATATCGCCGCAAGGGATAAATGTCAA
TGCTCGTACCAGGCCCCTGCAATTTCAACAGGGGCCTTTTTTTATCCATGAATCTATTATATCGCCGCAAGGGATAAATGTCAA
ATCGAACAAAGGGCCTGCGGGCCCTTTTTTCATTGATGAATCTATTATATCGCCGCAAGGGATAAATGTCAA
AATAAATGGATGCCCTGCGTAAGCGGGGCATTTTTCTTCCTATGAATCTATTATATCGCCGCAAGGGATAAATGTCAA
TACGTAAAAACCCGCTTCGGCGGGTTTTTACTTTATGAATCTATTATATCGCCGCAAGGGATAAATGTCAA
GGCAGCATGCTGCCAGGTGATCCCCCTGGCCACCTCTTTTATGAATCTATTATATCGCCGCAAGGGATAAATGTCAA
AAAAGGATTCGCGGCTCTGCTCTTCAGAGCTGCTTTTATGATAATGAATCTATTATATCGCCGCAAGGGATAAATGTCAA
GTTATAAGACAAGGGAGCGATAATTCATCGCTCCCTTTTTCGTGCTTATGAATCTATTATATCGCCGCAAGGGATAAATGTCAA
AAGCACAAAAGCCAGTCTGGAAACAGGCTGGCTTTTTTTTGCGATGAATCTATTATATCGCCGCAAGGGATAAATGTCAA
ACCTGTAAAAAAGGCAGCCATCTGGCTGCCTTAGTCTCCCCAATGAATCTATTATATCGCCGCAAGGGATAAATGTCAA
TGTGAAAAAGCCCGCGCAAGCGGGTTTTTTTATGATGAATCTATTATATCGCCGCAAGGGATAAATGTCAA
GCTGATGCCAGAAAGGGTCCTGAATTTCAGGGCCCTTTTTTTACATGGATTGATGAATCTATTATATCGCCGCAAGGGATAAATGTCAA
CCTGTTGAGTAATAGTCAAAAGCCTCCGGTCGGAGGCTTTTGACTTTCTGCTTACATGAATCTATTATATCGCCGCAAGGGATAAATGTCAA
ACTGATTTTTAAGGCGACTGATGAGTCGCCTTTTTTTTGTCTATGAATCTATTATATCGCCGCAAGGGATAAATGTCAA
GTAACAACGGAAACCGGCCATTGCGCCGGTTTTTTTTGGCCTATGAATCTATTATATCGCCGCAAGGGATAAATGTCAA
GATCTAACTAAAAAGGCCGCTCTGCGGCCTTTTTTCTTTTCACTATGAATCTATTATATCGCCGCAAGGGATAAATGTCAA
ACAATTTTCGAAAAAACCCGCTTCGGCGGGTTTTTTTATAGCTAAAAATGAATCTATTATATCGCCGCAAGGGATAAATGTCAA
AAGGTTGAAAAATAAAAACGGCGCTAAAAAGCGCCGTTTTTTTTGACGGTGGTAATGAATCTATTATATCGCCGCAAGGGATAAATGTCAA
CAGATAAAAAAAATCCTTAGCTTTCGCTAAGGATGATTTCTATGAATCTATTATATCGCCGCAAGGGATAAATGTCAA
ACAAGAAAAAAGGCACGTCATCTGACGTGCCTTTTTTATTTATGAATCTATTATATCGCCGCAAGGGATAAATGTCAA
CTCGGTACCAAATTCCAGAAAAGAGACGCTGAAAAGCGTCTTTTTTCGTTTTGGTCCATGAATCTATTATATCGCCGCAAGGGATAAATGTCAA
TAACAATCAGAAATGCCGGGAATAAATCCCGGCATTTTCATAATCAGATCCACACATTATACAGAAAAATTTTCCTGATGTCAA
AAGGACACCAGAGCCTGCCAATGGCAGGCTCAGACTGATGAATCCACACATTATACAGAAAAATTTTCCTGATGTCAA
GTTAAAAAAATGCCCGGTTGTGAAAAGCAACCGGGCATCATTGTGATCCACACATTATACAGAAAAATTTTCCTGATGTCAA
TGATCATCAAGGCTTCCTTCGGGAAGCCTTTCTACGTTAATCCACACATTATACAGAAAAATTTTCCTGATGTCAA
TTGAAGATAAAAAACCCTCTGTAGTAACAGAGGGTTTTGTTCATTCATATCCACACATTATACAGAAAAATTTTCCTGATGTCAA
TCCGGCATGAACAACGCGCACGTTGTCAGCAATCTGATCCACACATTATACAGAAAAATTTTCCTGATGTCAA
AAAGTCAAAAGCCTCCGACCGGAGGCTTTTGACTTATCCACACATTATACAGAAAAATTTTCCTGATGTCAA
AGTATGCACACGGGCAGCACGACGCTGCCCGATTTTTTTGCAATCCACACATTATACAGAAAAATTTTCCTGATGTCAA
CTCACCCTAACCCTCTCCCCAGAGGGGCGAGGGGACCGACCGAATCCACACATTATACAGAAAAATTTTCCTGATGTCAA
TGCGGAGGGAGTGGAAACGCCTCAGCCGGAACTGACCGAGGCGGTATAACTTAACGCAGTATCCACACATTATACAGAAAAATTTTCCTGATGTCAA
AGGGGTAAAACCGTCCAGGAGCAGGGAAAAGGGCAGATCCACACATTATACAGAAAAATTTTCCTGATGTCAA
GGTATTCATTGCCTGATGCGACGCTTACGCGTCTTATCATGCCTACGGGAACCTGAATCCACACATTATACAGAAAAATTTTCCTGATGTCAA
AAAAACAAAAACCCCGGACTCTCATCCAGGGTTCTCTGCTTATCCACACATTATACAGAAAAATTTTCCTGATGTCAA
GTTATTAAATAGCCTGCCATCTGGCAGGCTTTTTTTATCGATCCACACATTATACAGAAAAATTTTCCTGATGTCAA
GAAACGAACCGGGAGCGCTGTGAATACAGTGCTCCCTTTTTTTATTATCCACACATTATACAGAAAAATTTTCCTGATGTCAA
TACGAATAAACGGCTCAGAAATGAGCCGTTTATTTTTTCATCCACACATTATACAGAAAAATTTTCCTGATGTCAA
CGAGTTTCAGAAAAGGGGGCCTGAGTGGCCCCTTTTTTCAAGCTGACATCCACACATTATACAGAAAAATTTTCCTGATGTCAA
GACTGAAATCGTACAGTAAAAAGCGAATAAAGGCTCCACGAAAGTGGGGCCTTTTTTATCCACACATTATACAGAAAAATTTTCCTGATGTCAA
GCCCGGACCAGGCCGCAGGGGGGAAACTCTGCGGCCTTTTTCGTTCTTACTATCCACACATTATACAGAAAAATTTTCCTGATGTCAA
GCCAGTTGAAAGAGGGAGCTAGTCTCCCTCTTTTCGTTTCATCCACACATTATACAGAAAAATTTTCCTGATGTCAA
TGCATAAAAAAGCCAACCCGCAGGTTGGCTTTTCTCGTTATCCACACATTATACAGAAAAATTTTCCTGATGTCAA
CATTGTTTGATGGGGCTGAAAGGCCCCATTTTTATTGGATCCACACATTATACAGAAAAATTTTCCTGATGTCAA
TTATATAAAGCCCCGATTTATCGGGGTTTTTTGTTAATCCACACATTATACAGAAAAATTTTCCTGATGTCAA
AGACAAAAAAACCCGCCGCAGCGGGTCTTTGAGCCATCCACACATTATACAGAAAAATTTTCCTGATGTCAA
GCATAATGACAAAAAAGGGCGCTTTCACTAGCGCCTTTTTTATTTACGCGTATCCACACATTATACAGAAAAATTTTCCTGATGTCAA
AACGGTTTATTAGTCTGGAGACGGCAGACTATCCTCTTCCCATCCACACATTATACAGAAAAATTTTCCTGATGTCAA
ACCGGAAAACAAACTAAAGCGCCCTTGTGGCGCTTTAGTTTTGTTCATCTTATCCACACATTATACAGAAAAATTTTCCTGATGTCAA
CGTAAAAAAACCCGCCCCGGCGGGTTTTTTTATACATCCACACATTATACAGAAAAATTTTCCTGATGTCAA
GATGGCTCCGATGGATAACCAGCGCCGCTTAAGTCAGGAAATCCACACATTATACAGAAAAATTTTCCTGATGTCAA
CCCGCACTTAACCCGCTTCGGCGGGTTTTTGTTTTTATCCACACATTATACAGAAAAATTTTCCTGATGTCAA
ATCTCCTTTCACGGCCCATTCCTCATGGATGGGCCGTTTATTTCCCCATCCACACATTATACAGAAAAATTTTCCTGATGTCAA
CTCTGGTAGTCCTGGTAAGACGCGAACAGCGTCGCATCAGGCATATTGCCAATCCACACATTATACAGAAAAATTTTCCTGATGTCAA
TGCTCGTACCAGGCCCCTGCAATTTCAACAGGGGCCTTTTTTTATCCATCCACACATTATACAGAAAAATTTTCCTGATGTCAA
ATCGAACAAAGGGCCTGCGGGCCCTTTTTTCATTGATCCACACATTATACAGAAAAATTTTCCTGATGTCAA
AATAAATGGATGCCCTGCGTAAGCGGGGCATTTTTCTTCCTATCCACACATTATACAGAAAAATTTTCCTGATGTCAA
TACGTAAAAACCCGCTTCGGCGGGTTTTTACTTTATCCACACATTATACAGAAAAATTTTCCTGATGTCAA
GGCAGCATGCTGCCAGGTGATCCCCCTGGCCACCTCTTTTATCCACACATTATACAGAAAAATTTTCCTGATGTCAA
AAAAGGATTCGCGGCTCTGCTCTTCAGAGCTGCTTTTATGATAATCCACACATTATACAGAAAAATTTTCCTGATGTCAA
GTTATAAGACAAGGGAGCGATAATTCATCGCTCCCTTTTTCGTGCTTATCCACACATTATACAGAAAAATTTTCCTGATGTCAA
AAGCACAAAAGCCAGTCTGGAAACAGGCTGGCTTTTTTTTGCGATCCACACATTATACAGAAAAATTTTCCTGATGTCAA
ACCTGTAAAAAAGGCAGCCATCTGGCTGCCTTAGTCTCCCCAATCCACACATTATACAGAAAAATTTTCCTGATGTCAA
TGTGAAAAAGCCCGCGCAAGCGGGTTTTTTTATGATCCACACATTATACAGAAAAATTTTCCTGATGTCAA
GCTGATGCCAGAAAGGGTCCTGAATTTCAGGGCCCTTTTTTTACATGGATTGATCCACACATTATACAGAAAAATTTTCCTGATGTCAA
CCTGTTGAGTAATAGTCAAAAGCCTCCGGTCGGAGGCTTTTGACTTTCTGCTTACATCCACACATTATACAGAAAAATTTTCCTGATGTCAA
ACTGATTTTTAAGGCGACTGATGAGTCGCCTTTTTTTTGTCTATCCACACATTATACAGAAAAATTTTCCTGATGTCAA
GTAACAACGGAAACCGGCCATTGCGCCGGTTTTTTTTGGCCTATCCACACATTATACAGAAAAATTTTCCTGATGTCAA
GATCTAACTAAAAAGGCCGCTCTGCGGCCTTTTTTCTTTTCACTATCCACACATTATACAGAAAAATTTTCCTGATGTCAA
ACAATTTTCGAAAAAACCCGCTTCGGCGGGTTTTTTTATAGCTAAAAATCCACACATTATACAGAAAAATTTTCCTGATGTCAA
AAGGTTGAAAAATAAAAACGGCGCTAAAAAGCGCCGTTTTTTTTGACGGTGGTAATCCACACATTATACAGAAAAATTTTCCTGATGTCAA
CAGATAAAAAAAATCCTTAGCTTTCGCTAAGGATGATTTCTATCCACACATTATACAGAAAAATTTTCCTGATGTCAA
ACAAGAAAAAAGGCACGTCATCTGACGTGCCTTTTTTATTTATCCACACATTATACAGAAAAATTTTCCTGATGTCAA
CTCGGTACCAAATTCCAGAAAAGAGACGCTGAAAAGCGTCTTTTTTCGTTTTGGTCCATCCACACATTATACAGAAAAATTTTCCTGATGTCAA
TAACAATCAGAAATGCCGGGAATAAATCCCGGCATTTTCATAATCAGATCCACACATTATACAGAAAAATTTTCCTGATGTCTAACACCGTG
AAGGACACCAGAGCCTGCCAATGGCAGGCTCAGACTGATGAATCCACACATTATACAGAAAAATTTTCCTGATGTCTAACACCGTG
GTTAAAAAAATGCCCGGTTGTGAAAAGCAACCGGGCATCATTGTGATCCACACATTATACAGAAAAATTTTCCTGATGTCTAACACCGTG
TGATCATCAAGGCTTCCTTCGGGAAGCCTTTCTACGTTAATCCACACATTATACAGAAAAATTTTCCTGATGTCTAACACCGTG
TTGAAGATAAAAAACCCTCTGTAGTAACAGAGGGTTTTGTTCATTCATATCCACACATTATACAGAAAAATTTTCCTGATGTCTAACACCGTG
TCCGGCATGAACAACGCGCACGTTGTCAGCAATCTGATCCACACATTATACAGAAAAATTTTCCTGATGTCTAACACCGTG
AAAGTCAAAAGCCTCCGACCGGAGGCTTTTGACTTATCCACACATTATACAGAAAAATTTTCCTGATGTCTAACACCGTG
AGTATGCACACGGGCAGCACGACGCTGCCCGATTTTTTTGCAATCCACACATTATACAGAAAAATTTTCCTGATGTCTAACACCGTG
CTCACCCTAACCCTCTCCCCAGAGGGGCGAGGGGACCGACCGAATCCACACATTATACAGAAAAATTTTCCTGATGTCTAACACCGTG
TGCGGAGGGAGTGGAAACGCCTCAGCCGGAACTGACCGAGGCGGTATAACTTAACGCAGTATCCACACATTATACAGAAAAATTTTCCTGATGTCTAACACCGTG
AGGGGTAAAACCGTCCAGGAGCAGGGAAAAGGGCAGATCCACACATTATACAGAAAAATTTTCCTGATGTCTAACACCGTG
GGTATTCATTGCCTGATGCGACGCTTACGCGTCTTATCATGCCTACGGGAACCTGAATCCACACATTATACAGAAAAATTTTCCTGATGTCTAACACCGTG
AAAAACAAAAACCCCGGACTCTCATCCAGGGTTCTCTGCTTATCCACACATTATACAGAAAAATTTTCCTGATGTCTAACACCGTG
GTTATTAAATAGCCTGCCATCTGGCAGGCTTTTTTTATCGATCCACACATTATACAGAAAAATTTTCCTGATGTCTAACACCGTG
GAAACGAACCGGGAGCGCTGTGAATACAGTGCTCCCTTTTTTTATTATCCACACATTATACAGAAAAATTTTCCTGATGTCTAACACCGTG
TACGAATAAACGGCTCAGAAATGAGCCGTTTATTTTTTCATCCACACATTATACAGAAAAATTTTCCTGATGTCTAACACCGTG
CGAGTTTCAGAAAAGGGGGCCTGAGTGGCCCCTTTTTTCAAGCTGACATCCACACATTATACAGAAAAATTTTCCTGATGTCTAACACCGTG
GACTGAAATCGTACAGTAAAAAGCGAATAAAGGCTCCACGAAAGTGGGGCCTTTTTTATCCACACATTATACAGAAAAATTTTCCTGATGTCTAACACCGTG
GCCCGGACCAGGCCGCAGGGGGGAAACTCTGCGGCCTTTTTCGTTCTTACTATCCACACATTATACAGAAAAATTTTCCTGATGTCTAACACCGTG
GCCAGTTGAAAGAGGGAGCTAGTCTCCCTCTTTTCGTTTCATCCACACATTATACAGAAAAATTTTCCTGATGTCTAACACCGTG
TGCATAAAAAAGCCAACCCGCAGGTTGGCTTTTCTCGTTATCCACACATTATACAGAAAAATTTTCCTGATGTCTAACACCGTG
CATTGTTTGATGGGGCTGAAAGGCCCCATTTTTATTGGATCCACACATTATACAGAAAAATTTTCCTGATGTCTAACACCGTG
TTATATAAAGCCCCGATTTATCGGGGTTTTTTGTTAATCCACACATTATACAGAAAAATTTTCCTGATGTCTAACACCGTG
AGACAAAAAAACCCGCCGCAGCGGGTCTTTGAGCCATCCACACATTATACAGAAAAATTTTCCTGATGTCTAACACCGTG
GCATAATGACAAAAAAGGGCGCTTTCACTAGCGCCTTTTTTATTTACGCGTATCCACACATTATACAGAAAAATTTTCCTGATGTCTAACACCGTG
AACGGTTTATTAGTCTGGAGACGGCAGACTATCCTCTTCCCATCCACACATTATACAGAAAAATTTTCCTGATGTCTAACACCGTG
ACCGGAAAACAAACTAAAGCGCCCTTGTGGCGCTTTAGTTTTGTTCATCTTATCCACACATTATACAGAAAAATTTTCCTGATGTCTAACACCGTG
CGTAAAAAAACCCGCCCCGGCGGGTTTTTTTATACATCCACACATTATACAGAAAAATTTTCCTGATGTCTAACACCGTG
GATGGCTCCGATGGATAACCAGCGCCGCTTAAGTCAGGAAATCCACACATTATACAGAAAAATTTTCCTGATGTCTAACACCGTG
CCCGCACTTAACCCGCTTCGGCGGGTTTTTGTTTTTATCCACACATTATACAGAAAAATTTTCCTGATGTCTAACACCGTG
ATCTCCTTTCACGGCCCATTCCTCATGGATGGGCCGTTTATTTCCCCATCCACACATTATACAGAAAAATTTTCCTGATGTCTAACACCGTG
CTCTGGTAGTCCTGGTAAGACGCGAACAGCGTCGCATCAGGCATATTGCCAATCCACACATTATACAGAAAAATTTTCCTGATGTCTAACACCGTG
TGCTCGTACCAGGCCCCTGCAATTTCAACAGGGGCCTTTTTTTATCCATCCACACATTATACAGAAAAATTTTCCTGATGTCTAACACCGTG
ATCGAACAAAGGGCCTGCGGGCCCTTTTTTCATTGATCCACACATTATACAGAAAAATTTTCCTGATGTCTAACACCGTG
AATAAATGGATGCCCTGCGTAAGCGGGGCATTTTTCTTCCTATCCACACATTATACAGAAAAATTTTCCTGATGTCTAACACCGTG
TACGTAAAAACCCGCTTCGGCGGGTTTTTACTTTATCCACACATTATACAGAAAAATTTTCCTGATGTCTAACACCGTG
GGCAGCATGCTGCCAGGTGATCCCCCTGGCCACCTCTTTTATCCACACATTATACAGAAAAATTTTCCTGATGTCTAACACCGTG
AAAAGGATTCGCGGCTCTGCTCTTCAGAGCTGCTTTTATGATAATCCACACATTATACAGAAAAATTTTCCTGATGTCTAACACCGTG
GTTATAAGACAAGGGAGCGATAATTCATCGCTCCCTTTTTCGTGCTTATCCACACATTATACAGAAAAATTTTCCTGATGTCTAACACCGTG
AAGCACAAAAGCCAGTCTGGAAACAGGCTGGCTTTTTTTTGCGATCCACACATTATACAGAAAAATTTTCCTGATGTCTAACACCGTG
ACCTGTAAAAAAGGCAGCCATCTGGCTGCCTTAGTCTCCCCAATCCACACATTATACAGAAAAATTTTCCTGATGTCTAACACCGTG
TGTGAAAAAGCCCGCGCAAGCGGGTTTTTTTATGATCCACACATTATACAGAAAAATTTTCCTGATGTCTAACACCGTG
GCTGATGCCAGAAAGGGTCCTGAATTTCAGGGCCCTTTTTTTACATGGATTGATCCACACATTATACAGAAAAATTTTCCTGATGTCTAACACCGTG
CCTGTTGAGTAATAGTCAAAAGCCTCCGGTCGGAGGCTTTTGACTTTCTGCTTACATCCACACATTATACAGAAAAATTTTCCTGATGTCTAACACCGTG
ACTGATTTTTAAGGCGACTGATGAGTCGCCTTTTTTTTGTCTATCCACACATTATACAGAAAAATTTTCCTGATGTCTAACACCGTG
GTAACAACGGAAACCGGCCATTGCGCCGGTTTTTTTTGGCCTATCCACACATTATACAGAAAAATTTTCCTGATGTCTAACACCGTG
GATCTAACTAAAAAGGCCGCTCTGCGGCCTTTTTTCTTTTCACTATCCACACATTATACAGAAAAATTTTCCTGATGTCTAACACCGTG
ACAATTTTCGAAAAAACCCGCTTCGGCGGGTTTTTTTATAGCTAAAAATCCACACATTATACAGAAAAATTTTCCTGATGTCTAACACCGTG
AAGGTTGAAAAATAAAAACGGCGCTAAAAAGCGCCGTTTTTTTTGACGGTGGTAATCCACACATTATACAGAAAAATTTTCCTGATGTCTAACACCGTG
CAGATAAAAAAAATCCTTAGCTTTCGCTAAGGATGATTTCTATCCACACATTATACAGAAAAATTTTCCTGATGTCTAACACCGTG
ACAAGAAAAAAGGCACGTCATCTGACGTGCCTTTTTTATTTATCCACACATTATACAGAAAAATTTTCCTGATGTCTAACACCGTG
CTCGGTACCAAATTCCAGAAAAGAGACGCTGAAAAGCGTCTTTTTTCGTTTTGGTCCATCCACACATTATACAGAAAAATTTTCCTGATGTCTAACACCGTG
TAACAATCAGAAATGCCGGGAATAAATCCCGGCATTTTCATAATCAGATGAATCTATTATACAGAAAAATTTTCCTGATGTCAA
AAGGACACCAGAGCCTGCCAATGGCAGGCTCAGACTGATGAATGAATCTATTATACAGAAAAATTTTCCTGATGTCAA
GTTAAAAAAATGCCCGGTTGTGAAAAGCAACCGGGCATCATTGTGATGAATCTATTATACAGAAAAATTTTCCTGATGTCAA
TGATCATCAAGGCTTCCTTCGGGAAGCCTTTCTACGTTAATGAATCTATTATACAGAAAAATTTTCCTGATGTCAA
TTGAAGATAAAAAACCCTCTGTAGTAACAGAGGGTTTTGTTCATTCATATGAATCTATTATACAGAAAAATTTTCCTGATGTCAA
TCCGGCATGAACAACGCGCACGTTGTCAGCAATCTGATGAATCTATTATACAGAAAAATTTTCCTGATGTCAA
AAAGTCAAAAGCCTCCGACCGGAGGCTTTTGACTTATGAATCTATTATACAGAAAAATTTTCCTGATGTCAA
AGTATGCACACGGGCAGCACGACGCTGCCCGATTTTTTTGCAATGAATCTATTATACAGAAAAATTTTCCTGATGTCAA
CTCACCCTAACCCTCTCCCCAGAGGGGCGAGGGGACCGACCGAATGAATCTATTATACAGAAAAATTTTCCTGATGTCAA
TGCGGAGGGAGTGGAAACGCCTCAGCCGGAACTGACCGAGGCGGTATAACTTAACGCAGTATGAATCTATTATACAGAAAAATTTTCCTGATGTCAA
AGGGGTAAAACCGTCCAGGAGCAGGGAAAAGGGCAGATGAATCTATTATACAGAAAAATTTTCCTGATGTCAA
GGTATTCATTGCCTGATGCGACGCTTACGCGTCTTATCATGCCTACGGGAACCTGAATGAATCTATTATACAGAAAAATTTTCCTGATGTCAA
AAAAACAAAAACCCCGGACTCTCATCCAGGGTTCTCTGCTTATGAATCTATTATACAGAAAAATTTTCCTGATGTCAA
GTTATTAAATAGCCTGCCATCTGGCAGGCTTTTTTTATCGATGAATCTATTATACAGAAAAATTTTCCTGATGTCAA
GAAACGAACCGGGAGCGCTGTGAATACAGTGCTCCCTTTTTTTATTATGAATCTATTATACAGAAAAATTTTCCTGATGTCAA
TACGAATAAACGGCTCAGAAATGAGCCGTTTATTTTTTCATGAATCTATTATACAGAAAAATTTTCCTGATGTCAA
CGAGTTTCAGAAAAGGGGGCCTGAGTGGCCCCTTTTTTCAAGCTGACATGAATCTATTATACAGAAAAATTTTCCTGATGTCAA
GACTGAAATCGTACAGTAAAAAGCGAATAAAGGCTCCACGAAAGTGGGGCCTTTTTTATGAATCTATTATACAGAAAAATTTTCCTGATGTCAA
GCCCGGACCAGGCCGCAGGGGGGAAACTCTGCGGCCTTTTTCGTTCTTACTATGAATCTATTATACAGAAAAATTTTCCTGATGTCAA
GCCAGTTGAAAGAGGGAGCTAGTCTCCCTCTTTTCGTTTCATGAATCTATTATACAGAAAAATTTTCCTGATGTCAA
TGCATAAAAAAGCCAACCCGCAGGTTGGCTTTTCTCGTTATGAATCTATTATACAGAAAAATTTTCCTGATGTCAA
CATTGTTTGATGGGGCTGAAAGGCCCCATTTTTATTGGATGAATCTATTATACAGAAAAATTTTCCTGATGTCAA
TTATATAAAGCCCCGATTTATCGGGGTTTTTTGTTAATGAATCTATTATACAGAAAAATTTTCCTGATGTCAA
AGACAAAAAAACCCGCCGCAGCGGGTCTTTGAGCCATGAATCTATTATACAGAAAAATTTTCCTGATGTCAA
GCATAATGACAAAAAAGGGCGCTTTCACTAGCGCCTTTTTTATTTACGCGTATGAATCTATTATACAGAAAAATTTTCCTGATGTCAA
AACGGTTTATTAGTCTGGAGACGGCAGACTATCCTCTTCCCATGAATCTATTATACAGAAAAATTTTCCTGATGTCAA
ACCGGAAAACAAACTAAAGCGCCCTTGTGGCGCTTTAGTTTTGTTCATCTTATGAATCTATTATACAGAAAAATTTTCCTGATGTCAA
CGTAAAAAAACCCGCCCCGGCGGGTTTTTTTATACATGAATCTATTATACAGAAAAATTTTCCTGATGTCAA
GATGGCTCCGATGGATAACCAGCGCCGCTTAAGTCAGGAAATGAATCTATTATACAGAAAAATTTTCCTGATGTCAA
CCCGCACTTAACCCGCTTCGGCGGGTTTTTGTTTTTATGAATCTATTATACAGAAAAATTTTCCTGATGTCAA
ATCTCCTTTCACGGCCCATTCCTCATGGATGGGCCGTTTATTTCCCCATGAATCTATTATACAGAAAAATTTTCCTGATGTCAA
CTCTGGTAGTCCTGGTAAGACGCGAACAGCGTCGCATCAGGCATATTGCCAATGAATCTATTATACAGAAAAATTTTCCTGATGTCAA
TGCTCGTACCAGGCCCCTGCAATTTCAACAGGGGCCTTTTTTTATCCATGAATCTATTATACAGAAAAATTTTCCTGATGTCAA
ATCGAACAAAGGGCCTGCGGGCCCTTTTTTCATTGATGAATCTATTATACAGAAAAATTTTCCTGATGTCAA
AATAAATGGATGCCCTGCGTAAGCGGGGCATTTTTCTTCCTATGAATCTATTATACAGAAAAATTTTCCTGATGTCAA
TACGTAAAAACCCGCTTCGGCGGGTTTTTACTTTATGAATCTATTATACAGAAAAATTTTCCTGATGTCAA
GGCAGCATGCTGCCAGGTGATCCCCCTGGCCACCTCTTTTATGAATCTATTATACAGAAAAATTTTCCTGATGTCAA
AAAAGGATTCGCGGCTCTGCTCTTCAGAGCTGCTTTTATGATAATGAATCTATTATACAGAAAAATTTTCCTGATGTCAA
GTTATAAGACAAGGGAGCGATAATTCATCGCTCCCTTTTTCGTGCTTATGAATCTATTATACAGAAAAATTTTCCTGATGTCAA
AAGCACAAAAGCCAGTCTGGAAACAGGCTGGCTTTTTTTTGCGATGAATCTATTATACAGAAAAATTTTCCTGATGTCAA
ACCTGTAAAAAAGGCAGCCATCTGGCTGCCTTAGTCTCCCCAATGAATCTATTATACAGAAAAATTTTCCTGATGTCAA
TGTGAAAAAGCCCGCGCAAGCGGGTTTTTTTATGATGAATCTATTATACAGAAAAATTTTCCTGATGTCAA
GCTGATGCCAGAAAGGGTCCTGAATTTCAGGGCCCTTTTTTTACATGGATTGATGAATCTATTATACAGAAAAATTTTCCTGATGTCAA
CCTGTTGAGTAATAGTCAAAAGCCTCCGGTCGGAGGCTTTTGACTTTCTGCTTACATGAATCTATTATACAGAAAAATTTTCCTGATGTCAA
ACTGATTTTTAAGGCGACTGATGAGTCGCCTTTTTTTTGTCTATGAATCTATTATACAGAAAAATTTTCCTGATGTCAA
GTAACAACGGAAACCGGCCATTGCGCCGGTTTTTTTTGGCCTATGAATCTATTATACAGAAAAATTTTCCTGATGTCAA
GATCTAACTAAAAAGGCCGCTCTGCGGCCTTTTTTCTTTTCACTATGAATCTATTATACAGAAAAATTTTCCTGATGTCAA
ACAATTTTCGAAAAAACCCGCTTCGGCGGGTTTTTTTATAGCTAAAAATGAATCTATTATACAGAAAAATTTTCCTGATGTCAA
AAGGTTGAAAAATAAAAACGGCGCTAAAAAGCGCCGTTTTTTTTGACGGTGGTAATGAATCTATTATACAGAAAAATTTTCCTGATGTCAA
CAGATAAAAAAAATCCTTAGCTTTCGCTAAGGATGATTTCTATGAATCTATTATACAGAAAAATTTTCCTGATGTCAA
ACAAGAAAAAAGGCACGTCATCTGACGTGCCTTTTTTATTTATGAATCTATTATACAGAAAAATTTTCCTGATGTCAA
CTCGGTACCAAATTCCAGAAAAGAGACGCTGAAAAGCGTCTTTTTTCGTTTTGGTCCATGAATCTATTATACAGAAAAATTTTCCTGATGTCAA
TAACAATCAGAAATGCCGGGAATAAATCCCGGCATTTTCATAATCAGATCCACACATTATATCGCCGCAAGGGATAAATGTCAA
AAGGACACCAGAGCCTGCCAATGGCAGGCTCAGACTGATGAATCCACACATTATATCGCCGCAAGGGATAAATGTCAA
GTTAAAAAAATGCCCGGTTGTGAAAAGCAACCGGGCATCATTGTGATCCACACATTATATCGCCGCAAGGGATAAATGTCAA
TGATCATCAAGGCTTCCTTCGGGAAGCCTTTCTACGTTAATCCACACATTATATCGCCGCAAGGGATAAATGTCAA
TTGAAGATAAAAAACCCTCTGTAGTAACAGAGGGTTTTGTTCATTCATATCCACACATTATATCGCCGCAAGGGATAAATGTCAA
TCCGGCATGAACAACGCGCACGTTGTCAGCAATCTGATCCACACATTATATCGCCGCAAGGGATAAATGTCAA
AAAGTCAAAAGCCTCCGACCGGAGGCTTTTGACTTATCCACACATTATATCGCCGCAAGGGATAAATGTCAA
AGTATGCACACGGGCAGCACGACGCTGCCCGATTTTTTTGCAATCCACACATTATATCGCCGCAAGGGATAAATGTCAA
CTCACCCTAACCCTCTCCCCAGAGGGGCGAGGGGACCGACCGAATCCACACATTATATCGCCGCAAGGGATAAATGTCAA
TGCGGAGGGAGTGGAAACGCCTCAGCCGGAACTGACCGAGGCGGTATAACTTAACGCAGTATCCACACATTATATCGCCGCAAGGGATAAATGTCAA
AGGGGTAAAACCGTCCAGGAGCAGGGAAAAGGGCAGATCCACACATTATATCGCCGCAAGGGATAAATGTCAA
GGTATTCATTGCCTGATGCGACGCTTACGCGTCTTATCATGCCTACGGGAACCTGAATCCACACATTATATCGCCGCAAGGGATAAATGTCAA
AAAAACAAAAACCCCGGACTCTCATCCAGGGTTCTCTGCTTATCCACACATTATATCGCCGCAAGGGATAAATGTCAA
GTTATTAAATAGCCTGCCATCTGGCAGGCTTTTTTTATCGATCCACACATTATATCGCCGCAAGGGATAAATGTCAA
GAAACGAACCGGGAGCGCTGTGAATACAGTGCTCCCTTTTTTTATTATCCACACATTATATCGCCGCAAGGGATAAATGTCAA
TACGAATAAACGGCTCAGAAATGAGCCGTTTATTTTTTCATCCACACATTATATCGCCGCAAGGGATAAATGTCAA
CGAGTTTCAGAAAAGGGGGCCTGAGTGGCCCCTTTTTTCAAGCTGACATCCACACATTATATCGCCGCAAGGGATAAATGTCAA
GACTGAAATCGTACAGTAAAAAGCGAATAAAGGCTCCACGAAAGTGGGGCCTTTTTTATCCACACATTATATCGCCGCAAGGGATAAATGTCAA
GCCCGGACCAGGCCGCAGGGGGGAAACTCTGCGGCCTTTTTCGTTCTTACTATCCACACATTATATCGCCGCAAGGGATAAATGTCAA
GCCAGTTGAAAGAGGGAGCTAGTCTCCCTCTTTTCGTTTCATCCACACATTATATCGCCGCAAGGGATAAATGTCAA
TGCATAAAAAAGCCAACCCGCAGGTTGGCTTTTCTCGTTATCCACACATTATATCGCCGCAAGGGATAAATGTCAA
CATTGTTTGATGGGGCTGAAAGGCCCCATTTTTATTGGATCCACACATTATATCGCCGCAAGGGATAAATGTCAA
TTATATAAAGCCCCGATTTATCGGGGTTTTTTGTTAATCCACACATTATATCGCCGCAAGGGATAAATGTCAA
AGACAAAAAAACCCGCCGCAGCGGGTCTTTGAGCCATCCACACATTATATCGCCGCAAGGGATAAATGTCAA
[truncated: 3,668 more rows]

## Sheet: Sheet2
PhlF	uns	b1	b2	b3	b4
perfect	667078	600967	65048	46520	40824		average % unpaired	stdev % paired		total seq	total no res sites	total paired	perfect
no res sites	337512	311333	18150	18311	14163		0.14265	0.0223489		13130628	1930082	11200546	4025420
total seq	2187634	2004210	167601	125143	106160
total seq w res sites	1850122	1692877	149451	106832	91997		average % perfect	stdev % perfect		% unpaired	% paired
% w res sites	0.154282	0.15534	0.108293	0.146321	0.133412		0.34737	0.0461034		0.146991	0.853009
% perfect total	0.304931	0.299852	0.388112	0.371735	0.384552					% perfect incl unpaired	% perfect paired
% perfect w res sites	0.360559	0.354997	0.435246	0.43545	0.443754		average % perfect of paired reads	stdev % perfect of paired reads		0.306567	0.359395
SrpR	uns	b1	b2	b3	b4		0.404761	0.0490565
perfect	471501	526016	47852	60802	69228
no res sites	273270	289259	17723	18755	17331
total seq	1663731	1872389	122744	153442	163519
total seq w res sites	1390461	1583130	105021	134687	146188
% w res sites	0.164251	0.154487	0.14439	0.122229	0.105988
% perfect total	0.2834	0.280933	0.389852	0.396254	0.423364
% perfect w res sites	0.339097	0.332263	0.455642	0.451432	0.473555
TarA	uns	b1	b2	b3	b4
perfect	678569	578889	64502	55153	52471
no res sites	274682	261800	24936	30397	22460
total seq	2171123	1910985	180667	157354	143926
total seq w res sites	1896441	1649185	155731	126957	121466
% w res sites	0.126516	0.136997	0.138022	0.193176	0.156052
% perfect total	0.312543	0.302927	0.357021	0.350503	0.364569
% perfect w res sites	0.357812	0.351015	0.414189	0.434423	0.431981
