# Supplementary material for: Antisense transcription as a tool to tune gene expression
Source: Mol Syst Biol. 2016 Jan 13;12(1):854. doi: 10.15252/msb.20156540 (PMC4731013; doi:10.15252/msb.20156540)
Supplement: Supplementary file 4 — Source Data for Appendix [file MSB-12-854-s004.zip]

Archive with 2 entries (1 files):
- Source Data for Appendix/Source Data for Appendix Figure S13.xlsx
- Source Data for Appendix/
