# Supplementary material for: Antisense transcription as a tool to tune gene expression
Source: Mol Syst Biol. 2016 Jan 13;12(1):854. doi: 10.15252/msb.20156540 (PMC4731013; doi:10.15252/msb.20156540)
Supplement: Supplementary file 4 — Source Data for Appendix [file MSB-12-854-s004.zip › Source Data for Appendix/Source Data for Appendix Figure S13.xlsx]

## Sheet: Sheet4
Source data for Appendix Figure S13
Replicate 1								Replicate 2								Replicate 3
time	NEB10beta	JBTI241	JBTI385	JBTI386	JBTI244	JBTI387		time	NEB10beta	JBTI241	JBTI385	JBTI386	JBTI244	JBTI387		time	NEB10beta	JBTI241	JBTI385	JBTI386	JBTI244	JBTI387
20	0.111	0.107	0.105	0.11	0.101	0.106		20	0.106	0.105	0.106	0.111	0.104	0.102		20	0.102	0.108	0.106	0.112	0.106	0.109
40	0.111	0.107	0.105	0.11	0.101	0.106		40	0.105	0.105	0.106	0.111	0.104	0.102		40	0.102	0.108	0.106	0.112	0.105	0.109
60	0.111	0.107	0.105	0.11	0.102	0.105		60	0.105	0.106	0.106	0.111	0.104	0.103		60	0.102	0.108	0.106	0.113	0.106	0.109
80	0.111	0.108	0.105	0.111	0.102	0.106		80	0.106	0.106	0.107	0.111	0.105	0.104		80	0.102	0.108	0.106	0.112	0.106	0.11
100	0.112	0.109	0.106	0.111	0.103	0.107		100	0.107	0.107	0.108	0.112	0.106	0.105		100	0.103	0.109	0.107	0.113	0.107	0.11
120	0.114	0.109	0.107	0.112	0.105	0.108		120	0.108	0.108	0.109	0.113	0.106	0.105		120	0.104	0.11	0.108	0.114	0.108	0.111
140	0.116	0.111	0.109	0.114	0.106	0.11		140	0.11	0.109	0.11	0.114	0.109	0.108		140	0.106	0.111	0.11	0.115	0.11	0.113
160	0.118	0.112	0.111	0.116	0.108	0.112		160	0.112	0.111	0.113	0.116	0.111	0.109		160	0.109	0.113	0.112	0.117	0.112	0.114
180	0.122	0.115	0.113	0.119	0.111	0.115		180	0.115	0.114	0.116	0.119	0.114	0.113		180	0.113	0.116	0.115	0.121	0.115	0.117
200	0.128	0.118	0.118	0.123	0.115	0.12		200	0.12	0.118	0.119	0.123	0.118	0.117		200	0.118	0.118	0.119	0.124	0.119	0.121
220	0.136	0.123	0.123	0.128	0.12	0.125		220	0.128	0.123	0.124	0.129	0.125	0.123		220	0.126	0.123	0.125	0.13	0.124	0.126
240	0.144	0.13	0.131	0.136	0.128	0.134		240	0.137	0.129	0.131	0.137	0.133	0.132		240	0.137	0.129	0.133	0.139	0.131	0.133
260	0.155	0.139	0.139	0.146	0.137	0.144		260	0.148	0.137	0.141	0.146	0.143	0.143		260	0.15	0.137	0.141	0.148	0.141	0.142
280	0.171	0.149	0.149	0.158	0.15	0.156		280	0.161	0.147	0.151	0.158	0.158	0.158		280	0.168	0.147	0.149	0.161	0.154	0.154
300	0.199	0.163	0.162	0.176	0.168	0.173		300	0.184	0.159	0.167	0.175	0.177	0.177		300	0.194	0.16	0.164	0.177	0.171	0.172
320	0.239	0.18	0.182	0.199	0.194	0.198		320	0.217	0.175	0.191	0.199	0.202	0.201		320	0.25	0.179	0.187	0.202	0.199	0.201
340	0.275	0.201	0.209	0.236	0.232	0.237		340	0.261	0.196	0.223	0.237	0.239	0.234		340	0.273	0.205	0.213	0.234	0.237	0.243
360	0.32	0.234	0.253	0.278	0.28	0.282		360	0.314	0.228	0.27	0.287	0.285	0.28		360	0.324	0.239	0.257	0.283	0.285	0.283
380	0.378	0.273	0.302	0.328	0.332	0.334		380	0.365	0.271	0.316	0.336	0.338	0.331		380	0.385	0.284	0.306	0.341	0.337	0.331
400	0.431	0.323	0.356	0.382	0.385	0.383		400	0.422	0.325	0.371	0.391	0.401	0.388		400	0.441	0.33	0.36	0.393	0.39	0.385
420	0.478	0.377	0.415	0.434	0.44	0.44		420	0.47	0.379	0.426	0.446	0.46	0.44		420	0.496	0.383	0.417	0.452	0.448	0.442
440	0.523	0.439	0.476	0.485	0.491	0.492		440	0.513	0.438	0.49	0.499	0.512	0.495		440	0.533	0.444	0.478	0.505	0.498	0.494
460	0.557	0.5	0.531	0.531	0.534	0.537		460	0.547	0.498	0.543	0.542	0.555	0.541		460	0.57	0.506	0.528	0.553	0.544	0.534
480	0.588	0.554	0.562	0.561	0.573	0.575		480	0.579	0.55	0.577	0.576	0.589	0.581		480	0.606	0.542	0.572	0.584	0.582	0.573
500	0.623	0.596	0.59	0.597	0.597	0.611		500	0.608	0.593	0.614	0.609	0.622	0.616		500	0.635	0.585	0.604	0.626	0.618	0.613
520	0.647	0.633	0.624	0.623	0.625	0.645		520	0.638	0.632	0.651	0.644	0.656	0.655		520	0.672	0.618	0.643	0.661	0.652	0.653
540	0.674	0.673	0.651	0.652	0.654	0.68		540	0.663	0.672	0.691	0.674	0.687	0.688		540	0.698	0.649	0.675	0.693	0.688	0.656
560	0.697	0.709	0.681	0.692	0.684	0.712		560	0.689	0.706	0.724	0.704	0.721	0.715		560	0.733	0.678	0.699	0.724	0.718	0.689
580	0.721	0.746	0.703	0.705	0.706	0.74		580	0.712	0.741	0.763	0.731	0.747	0.743		580	0.743	0.715	0.731	0.754	0.748	0.715
600	0.739	0.775	0.728	0.727	0.734	0.768		600	0.73	0.775	0.787	0.757	0.775	0.769		600	0.775	0.748	0.757	0.78	0.774	0.74
620	0.756	0.805	0.748	0.746	0.753	0.793		620	0.748	0.808	0.815	0.776	0.798	0.792		620	0.784	0.772	0.778	0.803	0.799	0.756
640	0.778	0.837	0.772	0.765	0.774	0.812		640	0.761	0.837	0.84	0.797	0.817	0.813		640	0.815	0.803	0.799	0.825	0.823	0.772
660	0.781	0.861	0.791	0.778	0.791	0.829		660	0.772	0.863	0.871	0.814	0.831	0.834		660	0.806	0.825	0.82	0.845	0.845	0.787
680	0.807	0.885	0.81	0.794	0.802	0.843		680	0.78	0.887	0.891	0.831	0.846	0.845		680	0.828	0.847	0.837	0.863	0.864	0.8
700	0.797	0.904	0.826	0.806	0.815	0.859		700	0.79	0.909	0.907	0.848	0.863	0.863		700	0.821	0.865	0.85	0.879	0.881	0.815
720	0.805	0.924	0.836	0.818	0.828	0.868		720	0.801	0.928	0.925	0.859	0.875	0.874		720	0.827	0.88	0.865	0.893	0.9	0.826
740	0.819	0.943	0.85	0.827	0.835	0.884		740	0.802	0.947	0.938	0.867	0.887	0.885		740	0.833	0.892	0.879	0.904	0.918	0.834
