# Supplementary material for: Antisense transcription as a tool to tune gene expression
Source: Mol Syst Biol. 2016 Jan 13;12(1):854. doi: 10.15252/msb.20156540 (PMC4731013; doi:10.15252/msb.20156540)
Supplement: Supplementary file 6 — Source Data for Figure 1 [file MSB-12-854-s005.xlsx]

## Sheet: SD Fig. 1, 4A, S11, S12
Source data for Figure 1, Figure 4A, and Appendix Figures S11 & S12
Replicate 1																	Replicate 2															Replicate 3
Raw	TI+antisense						antisense											TI+antisense						antisense									TI+antisense						antisense
0RFP2		JBTI241	JBTI385	JBTI386	JBTI244	JBTI387		JBTI395	JBTI396	JBTI397	JBTI398						0RFP2		JBTI241	JBTI385	JBTI386	JBTI244	JBTI387		JBTI395	JBTI396	JBTI397	JBTI398				0RFP2		JBTI241	JBTI385	JBTI386	JBTI244	JBTI387		JBTI395	JBTI396	JBTI397	JBTI398
1801	0.1	835	447	113	56.5	25.7	0.1	715	317	164	151						2946	0.1	1117	579	158	78.4	38.5	0.1	952	429	228	207				1946	0.1	722	391	103	50.1	24.4	0.1	649	287	143	130
1818	1	868	471	120	59.1	28.2	1	762	339	173	156						2877	1	1188	627	169	82.2	41.1	1	1010	455	246	216				1964	1	767	410	112	53.9	25.7	1	685	295	155	136
1815	5	1159	622	158	71.9	38.5	5	1024	447	228	209						2882	5	1588	855	236	109	59.1	5	1389	625	339	305				1924	5	1024	552	146	69.4	34.7	5	910	399	198	177
	10	1754	958	244	111	60.4	10	1564	669	347	321						2871	10	2457	1363	369	173	91.2	10	2140	952	519	467				1939	10	1547	835	216	100	52.6	10	1397	593	297	279
1811.33	20	3612	1935	487	220	117	20	3214	1360	705	647						2899	20	5114	2882	750	350	188	20	4407	1998	1086	1000				1928	20	3299	1764	461	209	113	20	2987	1218	606	571
	50	12296	6488	1709	748	374	50	10699	4444	2253	2037						2882	50	17246	9343	2681	1216	625	50	15348	6881	3686	3319				1942	50	10723	5676	1506	690	354	50	9707	4133	1987	1846
	70	20764	11146	2934	1315	627	70	17327	7463	3746	3532							70	28958	16079	4682	2099	1036	70	24683	11507	5976	5616					70	17572	9074	2471	1141	574	70	17006	7080	3214	3214
	100	34414	18372	5268	2323	1078	100	29236	12611	6200	5774						2892.83	100	48021	26573	8299	3831	1767	100	40638	19256	9929	8993				1940.5	100	30965	16344	4781	2168	1010	100	27345	11827	5381	4986
	200	83493	45750	15819	7921	3095	200	68666	32176	15782	14086							200	106424	65078	25337	14021	5544	200	92312	47214	24742	22662					200	71750	39478	14119	7018	2877	200	63665	29236	13419	12212
	500	147585	80485	35082	21768	7579	500	113439	58463	30088	25948							500	178857	102577	51647	34249	12496	500	145064	79312	43378	37801					500	129859	70019	30817	19075	6866	500	102075	52405	24860	22289
	1000	174072	93680	43064	29377	10064	1000	132439	66522	33840	30088							1000	209445	117987	61231	44440	16117	1000	165292	89638	49921	43588					1000	155802	82276	38537	25763	9095	1000	118277	59179	29730	25948
REU	TI+antisense																REU	TI+antisense														REU	TI+antisense
		JBTI241	JBTI385	JBTI386	JBTI244	JBTI387		JBTI395	JBTI396	JBTI397	JBTI398								JBTI241	JBTI385	JBTI386	JBTI244	JBTI387		JBTI395	JBTI396	JBTI397	JBTI398						JBTI241	JBTI385	JBTI386	JBTI244	JBTI387		JBTI395	JBTI396	JBTI397	JBTI398
	0.1	0.460986	0.24678	0.062385	0.0311925	0.0141884	0.1	0.394737	0.175009	0.090541	0.083364							0.1	0.386127	0.20015	0.0546177	0.0271015	0.0133088	0.1	0.329089	0.148298	0.0788155	0.0715561					0.1	0.372069	0.201494	0.0530791	0.0258181	0.0125741	0.1	0.33445	0.1479	0.0736923	0.066993
	1	0.479205	0.260029	0.0662495	0.0326279	0.0155686	1	0.420685	0.187155	0.0955098	0.0861244							1	0.41067	0.216743	0.0584202	0.028415	0.0142075	1	0.349139	0.157285	0.0850377	0.0746673					1	0.395259	0.211286	0.0577171	0.0277763	0.013244	1	0.353002	0.152023	0.0798763	0.070085
	5	0.63986	0.343393	0.0872286	0.0396945	0.0212551	5	0.565329	0.24678	0.125874	0.115385							5	0.548943	0.295558	0.0815809	0.0376793	0.0204298	5	0.480152	0.216051	0.117186	0.105433					5	0.527699	0.284463	0.0752383	0.035764	0.017882	5	0.468951	0.205617	0.102036	0.0912136
	10	0.968347	0.528892	0.134707	0.0612808	0.0333456	10	0.863452	0.369341	0.191572	0.177218							10	0.84934	0.471164	0.127557	0.059803	0.0315262	10	0.739759	0.329089	0.179409	0.161433					10	0.797217	0.430301	0.111312	0.0515331	0.0271064	10	0.719918	0.305591	0.153053	0.143777
	20	1.99411	1.06827	0.268863	0.121457	0.0645933	20	1.77438	0.750828	0.389216	0.357195							20	1.76782	0.996255	0.259261	0.120989	0.0649882	20	1.52342	0.690672	0.37541	0.345682					20	1.70008	0.909044	0.237568	0.107704	0.0582324	20	1.53929	0.627673	0.312291	0.294254
	50	6.78837	3.58189	0.943504	0.412955	0.206478	50	5.9067	2.45344	1.24384	1.12459							50	5.96163	3.22971	0.926773	0.420349	0.216051	50	5.30553	2.37864	1.27418	1.14732					50	5.5259	2.92502	0.776089	0.355578	0.182427	50	5.00232	2.12986	1.02396	0.951301
	70	11.4634	6.15348	1.6198	0.725985	0.346154	70	9.56588	4.12017	2.06809	1.94994							70	10.0103	5.55822	1.61848	0.725586	0.358126	70	8.53247	3.97776	2.06579	1.94135					70	9.0554	4.67611	1.27338	0.587993	0.2958	70	8.76372	3.64854	1.65627	1.65627
	100	18.9993	10.1428	2.90835	1.28248	0.595142	100	16.1406	6.96227	3.42289	3.18771							100	16.6	9.1858	2.86881	1.32431	0.61082	100	14.0478	6.65645	3.43228	3.10872					100	15.9572	8.42257	2.4638	1.11724	0.520484	100	14.0917	6.09482	2.773	2.56944
	200	46.0948	25.2576	8.73335	4.37302	1.70869	200	37.9091	17.7637	8.71292	7.77659							200	36.7888	22.4963	8.75854	4.84681	1.91646	200	31.9106	16.321	8.55286	7.83384					200	36.975	20.3442	7.27596	3.61659	1.48261	200	32.8086	15.0662	6.91523	6.29322
	500	81.4787	44.4341	19.3681	12.0177	4.18421	500	62.6273	32.2762	16.611	14.3254							500	61.8276	35.459	17.8534	11.8393	4.31964	500	50.146	27.4167	14.995	13.0671					500	66.9204	36.083	15.881	9.82994	3.53826	500	52.6024	27.0059	12.8111	11.4862
	1000	96.1016	51.7188	23.7748	16.2184	5.55613	1000	73.1169	36.7254	18.6824	16.611							1000	72.4013	40.786	21.1664	15.3621	5.57135	1000	57.1384	30.9862	17.2568	15.0676					1000	80.2896	42.3994	19.8593	13.2765	4.68694	1000	60.9518	30.4968	15.3208	13.3718
Fold	TI+antisense					antisense					TI						Fold	TI+antisense					antisense					TI					Fold	TI+antisense					antisense					TI
		JBTI385	JBTI386	JBTI244	JBTI387		JBTI395	JBTI396	JBTI397	JBTI398		JBTI395	JBTI396	JBTI397	JBTI398			JBTI385	JBTI386	JBTI244	JBTI387		JBTI395	JBTI396	JBTI397	JBTI398		JBTI395	JBTI396	JBTI397	JBTI398			JBTI385	JBTI386	JBTI244	JBTI387		JBTI395	JBTI396	JBTI397	JBTI398		JBTI395	JBTI396	JBTI397	JBTI398
	0.1	1.86801	7.38938	14.7788	32.4903	0.1	1.16783	2.63407	5.09146	5.5298	0.1	1.59955	2.80531	2.90265	5.87549		0.1	1.92919	7.06962	14.2474	29.013	0.1	1.17332	2.60373	4.89912	5.39614	0.1	1.64421	2.71519	2.90816	5.37662		0.1	1.84655	7.00971	14.4112	29.5902	0.1	1.11248	2.51568	5.04895	5.55385	0.1	1.65985	2.78641	2.85429	5.32787
	1	1.84289	7.23333	14.687	30.7801	1	1.13911	2.56047	5.01734	5.5641	1	1.61783	2.825	2.92724	5.53191		1	1.89474	7.02959	14.4526	28.9051	1	1.17624	2.61099	4.82927	5.5	1	1.61085	2.69231	2.9927	5.25547		1	1.87073	6.84821	14.2301	29.8444	1	1.11971	2.6	4.94839	5.63971	1	1.67073	2.63393	2.8757	5.29183
	5	1.86334	7.33544	16.1196	30.1039	5	1.13184	2.59284	5.08333	5.54545	5	1.6463	2.82911	3.17107	5.42857		5	1.85731	6.72881	14.5688	26.8697	5	1.14327	2.5408	4.68437	5.20656	5	1.62456	2.64831	3.11009	5.16074		5	1.85507	7.0137	14.755	29.5101	5	1.12527	2.56642	5.17172	5.78531	5	1.64855	2.73288	2.85303	5.10086
	10	1.8309	7.18852	15.8018	29.0397	10	1.12148	2.62182	5.05476	5.46417	10	1.63257	2.7418	3.12613	5.31457		10	1.80264	6.65854	14.2023	26.9408	10	1.14813	2.58088	4.7341	5.26124	10	1.57007	2.57995	3	5.12061		10	1.85269	7.16204	15.47	29.4106	10	1.10737	2.60877	5.20875	5.5448	10	1.67305	2.74537	2.97	5.30418
	20	1.86667	7.41684	16.4182	30.8718	20	1.12383	2.65588	5.1234	5.58269	20	1.66098	2.79261	3.20455	5.52991		20	1.77446	6.81867	14.6114	27.2021	20	1.16043	2.55956	4.70902	5.114	20	1.52915	2.664	3.10286	5.31915		20	1.87018	7.15618	15.7847	29.1947	20	1.10445	2.70854	5.44389	5.77758	20	1.69331	2.64208	2.89952	5.0531
	50	1.89519	7.19485	16.4385	32.877	50	1.14927	2.76688	5.45761	6.03633	50	1.64904	2.60035	3.01203	5.44652		50	1.84587	6.43267	14.1826	27.5936	50	1.12366	2.50632	4.67878	5.19614	50	1.64273	2.56658	3.03125	5.3104		50	1.88918	7.12019	15.5406	30.291	50	1.10467	2.59448	5.39658	5.80878	50	1.71018	2.74436	2.87971	5.21469
	70	1.86291	7.07703	15.7901	33.1164	70	1.19836	2.78226	5.54298	5.87882	70	1.55455	2.54363	2.84867	5.63317		70	1.80098	6.18496	13.7961	27.9517	70	1.1732	2.51656	4.84572	5.15634	70	1.53511	2.45771	2.84707	5.42085		70	1.93652	7.11129	15.4005	30.6132	70	1.03328	2.48192	5.46733	5.46733	70	1.87415	2.86524	2.81683	5.5993
	100	1.87318	6.53265	14.8145	31.9239	100	1.17711	2.72889	5.55065	5.96017	100	1.59133	2.39389	2.66896	5.35622		100	1.80714	5.78636	12.5348	27.1766	100	1.18168	2.49382	4.83644	5.33982	100	1.5293	2.32028	2.59175	5.08942		100	1.89458	6.47668	14.2827	30.6584	100	1.13238	2.61816	5.75451	6.21039	100	1.67309	2.47375	2.48201	4.93663
	200	1.82498	5.27802	10.5407	26.9767	200	1.21593	2.59488	5.29039	5.92737	200	1.5009	2.03401	1.99243	4.55121		200	1.63533	4.20034	7.59033	19.1962	200	1.15287	2.25408	4.30135	4.69614	200	1.41848	1.86344	1.76464	4.08766		200	1.81747	5.0818	10.2237	24.9392	200	1.12699	2.45417	5.3469	5.87537	200	1.61267	2.07068	1.91208	4.2447
	500	1.8337	4.20686	6.77991	19.4729	500	1.30101	2.52442	4.90511	5.68772	500	1.40944	1.66647	1.38221	3.42367		500	1.74364	3.46307	5.22225	14.3131	500	1.23295	2.25511	4.12322	4.73154	500	1.4142	1.53566	1.26655	3.02505		500	1.85463	4.21388	6.80781	18.9133	500	1.27219	2.47799	5.22361	5.82615	500	1.45782	1.70052	1.30328	3.24629
	1000	1.85816	4.04217	5.92545	17.2965	1000	1.31436	2.61676	5.14397	5.78543	1000	1.41374	1.54472	1.15192	2.98967		1000	1.77515	3.42057	4.71298	12.9953	1000	1.26712	2.33656	4.19553	4.80511	1000	1.40093	1.46393	1.12333	2.70447		1000	1.89365	4.04292	6.04751	17.1305	1000	1.31726	2.63272	5.24057	6.00439	1000	1.43756	1.53564	1.15398	2.853
	average	1.85636	6.44501	13.4631	28.6318	average	1.18547	2.64356	5.20555	5.72382		1.57057	2.43426	2.58071	5.00736		average	1.80604	5.79938	11.8292	24.3779	average	1.17572	2.47804	4.62154	5.12755		1.53814	2.31885	2.52167	4.7155		average	1.87102	6.29424	12.9958	27.2814	average	1.14146	2.56899	5.29556	5.77215		1.64645	2.44826	2.45458	4.74295
	max	1.89519	7.41684	16.4385	33.1164	max	1.31436	2.78226	5.55065	6.03633	max	1.66098	2.82911	3.20455	5.87549		max	1.92919	7.06962	14.6114	29.013	max	1.26712	2.61099	4.89912	5.5	max	1.64421	2.71519	3.11009	5.42085		max	1.93652	7.16204	15.7847	30.6584	max	1.31726	2.70854	5.75451	6.21039	max	1.87415	2.86524	2.97	5.5993

## Sheet: SD Fig. 4C, 4E, S6
Source data for Figure 4C &4E and Appendix Figure S6
Fit to qTI				Fit to q
fF	optimum eF	fR	optimum eR	fF	optimum eF	fR	optimum eR
0.00143932	0.0698788	1.23185	0.668242	0.00143932	0.125251	1.23185	0.549865
0.001548	0.0668051	1.23185	0.540555	0.001548	0.117038	1.23185	0.511632
0.002232	0.0670177	1.23185	0.541376	0.002232	0.115685	1.23185	0.514032
0.003643	0.0651829	1.23185	0.526799	0.003643	0.127225	1.23185	0.648581
0.006778	0.0696118	1.23185	0.206353	0.006778	0.133792	1.23185	0.301484
0.025262	0.0684915	1.23185	0.269505	0.025262	0.127963	1.23185	0.297872
0.03976	0.0730988	1.23185	0.644462	0.03976	0.125564	1.23185	0.339268
0.187563	0.0837782	1.23185	0.506323	0.187563	0.135563	1.23185	0.448515
0.35764	0.160239	1.23185	0.772237	0.35764	0.153087	1.23185	0.480645
0.411409	0.106899	1.23185	0.490145	0.411409	0.148341	1.23185	0.56659
0.00143932	0.0525657	1.01411	0.499888	0.00143932	0.114029	1.01411	0.506546
0.001548	0.0567531	1.01411	0.507705	0.001548	0.114153	1.01411	0.505255
0.002232	0.0561867	1.01411	0.505752	0.002232	0.114502	1.01411	0.499675
0.003643	0.0579334	1.01411	0.535658	0.003643	0.117498	1.01411	0.5074
0.006778	0.0551631	1.01411	0.507173	0.006778	0.117943	1.01411	0.51485
0.025262	0.0549203	1.01411	0.522781	0.025262	0.133502	1.01411	0.681397
0.03976	0.0539727	1.01411	0.497941	0.03976	0.126248	1.01411	0.612236
0.187563	0.0698831	1.01411	0.641141	0.187563	0.135056	1.01411	0.539162
0.35764	0.0597362	1.01411	0.574135	0.35764	0.134363	1.01411	0.344726
0.411409	0.0329293	1.01411	0.532672	0.411409	0.177928	1.01411	0.531122
0.00143932	0.0747061	0.648141	0.394749	0.00143932	0.134453	0.648141	0.518858
0.001548	0.0761566	0.648141	0.415651	0.001548	0.13741	0.648141	0.511052
0.002232	0.0781338	0.648141	0.533736	0.002232	0.138471	0.648141	0.476878
0.003643	0.0798353	0.648141	0.281308	0.003643	0.1387	0.648141	0.460196
0.006778	0.076638	0.648141	0.510057	0.006778	0.144977	0.648141	0.272585
0.025262	0.079633	0.648141	0.679368	0.025262	0.147932	0.648141	0.433385
0.03976	0.0759638	0.648141	0.489596	0.03976	0.146597	0.648141	0.407517
0.187563	0.105085	0.648141	0.594961	0.187563	0.192195	0.648141	0.673692
0.35764	0.147239	0.648141	0.6652	0.35764	0.135345	0.648141	0.174362
0.411409	0.141153	0.648141	0.642599	0.411409	0.184452	0.648141	0.401703
0.00143932	0.145227	0.153455	0.635466	0.00143932	0.18202	0.153455	0.595422
0.001548	0.142787	0.153455	0.536699	0.001548	0.174082	0.153455	0.539095
0.002232	0.147959	0.153455	0.530363	0.002232	0.175071	0.153455	0.492375
0.003643	0.161678	0.153455	0.679265	0.003643	0.194121	0.153455	0.478794
0.006778	0.162717	0.153455	0.620385	0.006778	0.202245	0.153455	0.43193
0.025262	0.154976	0.153455	0.486658	0.025262	0.209646	0.153455	0.504958
0.03976	0.171435	0.153455	0.563169	0.03976	0.221156	0.153455	0.530394
0.187563	0.210979	0.153455	0.403298	0.187563	0.231133	0.153455	0.337243
0.35764	0.22697	0.153455	0.342056	0.35764	0.265377	0.153455	0.301929
0.411409	0.233764	0.153455	0.352741	0.411409	0.246042	0.153455	0.252378
