# Supplementary material for: Antisense transcription as a tool to tune gene expression
Source: Mol Syst Biol. 2016 Jan 13;12(1):854. doi: 10.15252/msb.20156540 (PMC4731013; doi:10.15252/msb.20156540)
Supplement: Supplementary file 7 — Source Data for Figure 2 [file MSB-12-854-s006.xlsx]

## Sheet: Sheet2
Source data for Figure 2B & 2D
PhlF
	NEB10Beta	0YFP2		RY NS	PhlF NS	PhlF BIN1-1	PhlF BIN1-2	PhlF BIN1-3	PhlF BIN1-4	PhlF BIN1-5	PhlF BIN1-6	PhlF BIN2-1	PhlF BIN2-2	PhlF BIN2-3	PhlF BIN2-4	PhlF BIN2-5	PhlF BIN2-6	PhlF BIN2-7	PhlF BIN3-1	PhlF BIN3-2	PhlF BIN3-3	PhlF BIN3-4	PhlF BIN3-5	PhlF BIN3-6	PhlF BIN3-7	PhlF BIN3-8	PhlF BIN4-1	PhlF BIN4-2	PhlF BIN4-3	PhlF BIN4-4	PhlF BIN4-5	PhlF BIN4-6		NEB10Beta	0YFP2		PhlF BIN1-7	PhlF BIN1-8	PhlF BIN2-8	PhlF BIN4-7	PhlF BIN4-8
	5.13	166		27	3490	3554	3511	3469	3649	3626	3831	3575	2799	3455	3434	3413	3504	3286	3286	3089	3312	6588	3708	3325	3176	3201	3286	3089	3312	6588	3427	3393		2.57	88.7		2236	3083	3107	2922	2634
	6.42	164		30.8	3686	3547	3511	3427	3641	3792	3626	3619	2832	3490	3462	3604	3554	3266	3427	3214	3319	6067	3723	3455	3455	3163	3427	3214	3319	6067	3490	3626		2.57	88.7		2236	3132	3182	2922	2573
	6.42	161		42.4	3649	3504	3539	3490	3816	3656	3539	3386	2744	3590	3539	3434	3413	3325	3379	3176	3393	6792	3959	3427	3379	3266	3379	3176	3393	6792	3561	3575		2.57	88.7		2288	3157	3163	2899	2554
	5.13	164		70.6	3626	3554	3504	3386	3547	3626	3490	3427	2697	3497	3504	3352	3497	3201	3286	3163	3208	6631	3708	3319	3345	3279	3286	3163	3208	6631	3455	3656		2.57	74.5		2244	3157	3010	2854	2578
	5.13	162		157	3359	3319	3332	3345	3649	3400	3292	3518	2563	3497	3525	3266	3462	3214	3214	3170	3325	6418	3511	3246	3259	3022	3214	3170	3325	6418	3448	3448		2.57	77.1		2099	2799	2514	2766	2262
	5.13	164		641	800	282	1063	1798	2064	1664	742	2206	705	2593	2257	2410	2305	2056	2346	2414	2438	4913	2665	2609	2310	2292	2346	2414	2438	4913	2691	2987		2.57	80.9		445	610	453	1899	1104
	5.13	166		1283	37.2	25.7	92.5	287	377	237	46.2	812	53.9	1117	844	1032	1197	685	723	1585	1209	2355	1051	1484	984	1053	723	1585	1209	2355	1532	2297		2.57	82.2		24.4	29.5	23.1	1213	406
	5.13	157		2021	14.1	12.8	20.5	47.5	60.4	37.2	14.1	96.4	12.8	220	152	271	181	95.1	328	831	339	816	343	465	164	217	328	831	339	816	529	1541		2.57	83.5		8.98	11.6	7.7	673	52.6
pAN1717 factor	5.13	166		3855	10.3	11.6	11.6	14.1	19.3	14.1	11.6	18	7.7	21.8	35.9	23.1	62.9	12.8	43.6	65.5	34.7	56.5	34.7	34.7	20.5	19.3	43.6	65.5	34.7	56.5	29.5	274	pAN1717 factor	2.57	86.1		6.42	7.7	5.13	83.5	7.7
3.98634	5.13	168		5336	10.3	11.6	11.6	14.1	19.3	12.8	11.6	14.1	7.7	12.8	38.5	12.8	52.6	11.6	35.9	23.1	28.2	28.2	15.4	14.1	14.1	12.8	35.9	23.1	28.2	28.2	14.1	52.6	3.98634	2.57	87.4		6.42	8.98	5.13	16.7	5.13
	5.13	169		8189	10.3	11.6	11.6	14.1	23.1	14.1	8.98	14.1	7.7	11.6	39.8	10.3	77.1	10.3	42.4	11.6	34.7	21.8	10.3	8.98	8.98	8.98	42.4	11.6	34.7	21.8	8.98	14.1		2.57	86.1		6.42	10.3	5.13	5.13	5.13
	5.13	168		9095	11.6	11.6	11.6	14.1	23.1	14.1	11.6	14.1	7.7	10.3	41.1	7.7	75.8	10.3	42.4	11.6	37.2	21.8	10.3	7.7	7.7	7.7	42.4	11.6	37.2	21.8	8.98	14.1		2.57	88.7		6.42	8.98	5.13	5.13	3.85
	5.13	146		REU																														2.57	127		REU
	5.13	148		RY NS	PhlF NS	PhlF BIN1-1	PhlF BIN1-2	PhlF BIN1-3	PhlF BIN1-4	PhlF BIN1-5	PhlF BIN1-6	PhlF BIN2-1	PhlF BIN2-2	PhlF BIN2-3	PhlF BIN2-4	PhlF BIN2-5	PhlF BIN2-6	PhlF BIN2-7	PhlF BIN3-1	PhlF BIN3-2	PhlF BIN3-3	PhlF BIN3-4	PhlF BIN3-5	PhlF BIN3-6	PhlF BIN3-7	PhlF BIN3-8	PhlF BIN4-1	PhlF BIN4-2	PhlF BIN4-3	PhlF BIN4-4	PhlF BIN4-5	PhlF BIN4-6		2.57	126		PhlF BIN1-7	PhlF BIN1-8	PhlF BIN2-8	PhlF BIN4-7	PhlF BIN4-8
	5.13	146	0	0.0363416	5.81927	5.92615	5.85434	5.7842	6.08479	6.04638	6.38871	5.96121	4.66536	5.76082	5.72576	5.69069	5.84265	5.47861	5.47861	5.14963	5.52203	10.9927	6.18331	5.54373	5.29492	5.33666	5.47861	5.14963	5.52203	10.9927	5.71407	5.65729		2.57	130	0	5.30471	7.31669	7.3737	6.93425	6.25013
	5.13	146	1	0.0426873	6.14658	5.91446	5.85434	5.71407	6.07143	6.32359	6.04638	6.03469	4.72046	5.81927	5.77251	6.00964	5.92615	5.44521	5.71407	5.35837	5.53371	10.1227	6.20836	5.76082	5.76082	5.27321	5.71407	5.35837	5.53371	10.1227	5.81927	6.04638		2.57	129	1	5.30471	7.43309	7.55186	6.93425	6.10523
	5.13	146	5	0.0620584	6.08479	5.84265	5.9011	5.81927	6.36366	6.09648	5.9011	5.6456	4.57351	5.98626	5.9011	5.72576	5.69069	5.54373	5.63391	5.29492	5.65729	11.3333	6.60246	5.71407	5.63391	5.44521	5.63391	5.29492	5.65729	11.3333	5.93784	5.96121		3.85	131	5	5.42823	7.49247	7.50673	6.87962	6.06009
	5.13	143	10	0.10915	6.04638	5.92615	5.84265	5.6456	5.91446	6.04638	5.81927	5.71407	4.49503	5.83096	5.84265	5.58882	5.83096	5.33666	5.47861	5.27321	5.34835	11.0645	6.18331	5.53371	5.57713	5.46692	5.47861	5.27321	5.34835	11.0645	5.76082	6.09648		2.57	135	10	5.32371	7.49247	7.14329	6.77272	6.1171
	5.13	148	20	0.253431	5.60051	5.53371	5.55542	5.57713	6.08479	5.66898	5.48863	5.86603	4.27126	5.83096	5.87772	5.44521	5.77251	5.35837	5.35837	5.2849	5.54373	10.7088	5.85434	5.41181	5.43352	5.03775	5.35837	5.2849	5.54373	10.7088	5.74913	5.74913		2.57	133	20	4.97928	6.64207	5.96508	6.56368	5.36647
	5.13	147	50	1.06167	1.32719	0.462171	1.76638	2.99377	3.43797	2.77	1.23033	3.6751	1.16855	4.32135	3.76026	4.01576	3.84042	3.42461	3.90888	4.02244	4.06252	8.19557	4.44159	4.34807	3.84877	3.81871	3.90888	4.02244	4.06252	8.19557	4.48501	4.9793		3.85	133	50	1.05033	1.44227	1.06933	4.50419	2.61573
	5.13	144	70	2.13376	0.0533748	0.0341707	0.145721	0.470521	0.620813	0.387025	0.0684041	1.34723	0.0812624	1.85655	1.40067	1.71461	1.99015	1.13515	1.19861	2.63808	2.01019	3.92391	1.74634	2.46941	1.63445	1.74968	1.19861	2.63808	2.01019	3.92391	2.54957	3.82706		3.85	138	70	0.0512221	0.0633367	0.048134	2.87465	0.957684
	5.13	148	100	3.36616	0.0147997	0.0126288	0.0254871	0.070575	0.0921169	0.0533748	0.0147997	0.152234	0.0126288	0.358636	0.245081	0.443802	0.293509	0.150063	0.538987	1.37896	0.557356	1.35391	0.564036	0.767766	0.265121	0.353626	0.538987	1.37896	0.557356	1.35391	0.874641	2.5646		3.85	138	100	0.014593	0.0208166	0.0115525	1.59192	0.118209
	5.13	147	150	6.42879	0.00845396	0.0106249	0.0106249	0.0147997	0.0234832	0.0147997	0.0106249	0.0213123	0.00411218	0.027658	0.0512039	0.0298289	0.0962917	0.0126288	0.0640623	0.100633	0.0492	0.0856042	0.0492	0.0492	0.0254871	0.0234832	0.0640623	0.100633	0.0492	0.0856042	0.0405164	0.448812		3.85	136	150	0.00851193	0.0115525	0.00544764	0.19161	0.0115525
	5.13	147	200	8.90194	0.00845396	0.0106249	0.0106249	0.0147997	0.0234832	0.0126288	0.0106249	0.0147997	0.00411218	0.0126288	0.0555457	0.0126288	0.0790915	0.0106249	0.0512039	0.0298289	0.0383455	0.0383455	0.0169706	0.0147997	0.0147997	0.0126288	0.0512039	0.0298289	0.0383455	0.0383455	0.0147997	0.0790915		2.57	134	200	0.00851193	0.014593	0.00544764	0.0329313	0.00544764
	average	average	500	13.6662	0.00845396	0.0106249	0.0106249	0.0147997	0.0298289	0.0147997	0.00624967	0.0147997	0.00411218	0.0106249	0.0577166	0.00845396	0.120005	0.00845396	0.0620584	0.0106249	0.0492	0.027658	0.00845396	0.00624967	0.00624967	0.00624967	0.0620584	0.0106249	0.0492	0.027658	0.00624967	0.0147997		average	average	500	0.00851193	0.0177286	0.00544764	0.00544764	0.00544764
	5.2375	155.458	1000	15.1792	0.0106249	0.0106249	0.0106249	0.0147997	0.0298289	0.0147997	0.0106249	0.0147997	0.00411218	0.00845396	0.0598875	0.00411218	0.117834	0.00845396	0.0620584	0.0106249	0.0533748	0.027658	0.00845396	0.00411218	0.00411218	0.00411218	0.0620584	0.0106249	0.0533748	0.027658	0.00624967	0.0147997		2.83667	108.442	1000	0.00851193	0.014593	0.00544764	0.00544764	0.0024071
SrpR
	NEB10Beta	0YFP2		RY NS	SrpR NS	SrpR BIN1-1	SrpR BIN1-2	SrpR BIN1-3	SrpR BIN1-4	SrpR BIN1-5	SrpR BIN1-6	SrpR BIN1-7	SrpR BIN1-8	SrpR BIN2-1	SrpR BIN2-2	SrpR BIN2-3	SrpR BIN2-4	SrpR BIN2-5	SrpR BIN2-6	SrpR BIN2-7	SrpR BIN2-8	SrpR BIN3-1	SrpR BIN3-2	SrpR BIN3-3	SrpR BIN3-4	SrpR BIN3-5	SrpR BIN3-6	SrpR BIN3-7	SrpR BIN3-8	SrpR BIN4-1	SrpR BIN4-2	SrpR BIN4-3	SrpR BIN4-4	SrpR BIN4-5	SrpR BIN4-6	SrpR BIN4-7	SrpR BIN4-8
	5.13	134		25.7	5427	5257	5268	5103	5191	5887	6240	5925	5462	5951	6186	5302	5556	5900	6015	5887	5592	5812	5713	5640	5381	5951	5604	6080	5938	5862	5533	5976	5787	5701	5713	5652	5862
	5.13	129		28.2	5427	5224	5213	5125	5103	5812	6240	6028	5580	6067	6041	5291	5462	5799	6133	5989	5580	5938	5701	5640	5347	6093	5676	5976	6080	6240	5509	6213	5964	5824	5976	5887	6054
	5.13	129		39.8	5202	5071	4976	5158	5114	5812	6093	5604	5302	6093	6133	5158	5370	5787	5862	6015	5900	5976	5509	5640	5169	5900	5451	6028	6253	6186	5616	5900	5862	5737	5750	5849	5912
	5.13	133		60.4	5114	5180	4821	4893	5039	5676	5976	5509	5235	6002	6015	5007	5257	5640	5938	5874	5592	5725	5370	5592	5039	5812	5180	5874	6281	6107	5628	5989	5291	5533	5568	5604	5762
	5.13	131		129	4781	4791	4556	4425	4462	5291	5640	5235	4821	5874	5750	4537	4821	5235	5688	5628	5462	5964	5257	5393	4882	5664	4882	5774	6067	6093	5580	6133	5676	5628	5862	5664	5725
	5.13	130		500	1353	1895	1373	1397	1405	2292	2189	1735	1342	4416	3568	1125	1705	2414	3064	3151	2490	5279	4219	4008	1484	4416	1515	2951	4290	5628	4791	5862	5235	4955	5224	5313	5427
	6.42	133		914	207	291	188	211	215	380	321	253	157	2292	685	131	208	574	737	808	494	3808	2593	1950	225	2544	188	824	2136	4518	3406	5451	3870	3999	4032	4831	4202
	5.13	130		1588	50.1	52.6	39.8	44.9	50.1	71.9	77.1	60.4	37.2	798	153	28.2	42.4	108	107	157	102	2328	1292	555	60.4	1258	52.6	161	682	3120	2198	5180	3352	2185	2103	4290	3273
pAN1717 factor	5.13	134		2583	15.4	16.7	14.1	15.4	18	19.3	20.5	16.7	11.6	79.6	23.1	11.6	16.7	19.3	23.1	30.8	21.8	613	161	105	15.4	160	16.7	28.2	65.5	1145	414	3754	1758	337	402	2691	956
3.98634	5.13	129		3731	11.6	11.6	10.3	10.3	12.8	11.6	14.1	11.6	10.3	28.2	14.1	8.98	14.1	11.6	12.8	16.7	14.1	147	39.8	37.2	11.6	37.2	11.6	11.6	20.5	305	86.1	2549	416	88.7	100	1588	455
	5.13	126		6253	7.7	7.7	7.7	7.7	11.6	10.3	11.6	7.7	6.42	11.6	8.98	7.7	11.6	7.7	8.98	11.6	10.3	23.1	14.1	14.1	8.98	14.1	7.7	7.7	8.98	28.2	16.7	690	48.8	16.7	14.1	289	46.2
	5.13	130		7049	8.98	7.7	7.7	7.7	10.3	8.98	11.6	7.7	6.42	10.3	7.7	7.7	11.6	7.7	8.98	10.3	8.98	18	11.6	12.8	8.98	12.8	7.7	7.7	7.7	20.5	14.1	529	42.4	12.8	14.1	194	32.1
	3.85	138	REU
	5.13	135			SrpR NS	SrpR BIN1-1	SrpR BIN1-2	SrpR BIN1-3	SrpR BIN1-4	SrpR BIN1-5	SrpR BIN1-6	SrpR BIN1-7	SrpR BIN1-8	SrpR BIN2-1	SrpR BIN2-2	SrpR BIN2-3	SrpR BIN2-4	SrpR BIN2-5	SrpR BIN2-6	SrpR BIN2-7	SrpR BIN2-8	SrpR BIN3-1	SrpR BIN3-2	SrpR BIN3-3	SrpR BIN3-4	SrpR BIN3-5	SrpR BIN3-6	SrpR BIN3-7	SrpR BIN3-8	SrpR BIN4-1	SrpR BIN4-2	SrpR BIN4-3	SrpR BIN4-4	SrpR BIN4-5	SrpR BIN4-6	SrpR BIN4-7	SrpR BIN4-8
	3.85	138		0.0399761	10.4294	10.1024	10.1236	9.8062	9.97547	11.3142	11.9932	11.3873	10.4967	11.4373	11.8894	10.189	10.6775	11.3392	11.5604	11.3142	10.7468	11.17	10.9795	10.8391	10.3409	11.4373	10.7699	11.6855	11.4123	11.2661	10.6333	11.4854	11.1219	10.9565	10.9795	10.8622	11.2661
	5.13	136		0.0447849	10.4294	10.0389	10.0178	9.84852	9.8062	11.17	11.9932	11.5854	10.7237	11.6605	11.6105	10.1678	10.4967	11.145	11.7874	11.5104	10.7237	11.4123	10.9565	10.8391	10.2755	11.7105	10.9084	11.4854	11.6855	11.9932	10.5871	11.9413	11.4623	11.193	11.4854	11.3142	11.6355
	5.13	138		0.0670975	9.99663	9.74465	9.56191	9.91199	9.82736	11.17	11.7105	10.7699	10.189	11.7105	11.7874	9.91199	10.3198	11.1219	11.2661	11.5604	11.3392	11.4854	10.5871	10.8391	9.93315	11.3392	10.4756	11.5854	12.0182	11.8894	10.793	11.3392	11.2661	11.0257	11.0507	11.2411	11.3623
	5.13	139		0.106722	9.82736	9.95431	9.26377	9.40226	9.6831	10.9084	11.4854	10.5871	10.0601	11.5354	11.5604	9.62154	10.1024	10.8391	11.4123	11.2892	10.7468	11.0026	10.3198	10.7468	9.6831	11.17	9.95431	11.2892	12.0721	11.7374	10.816	11.5104	10.1678	10.6333	10.7006	10.7699	11.0738
	5.13	139		0.238674	9.18683	9.20607	8.75404	8.50206	8.57323	10.1678	10.8391	10.0601	9.26377	11.2892	11.0507	8.71749	9.26377	10.0601	10.9315	10.816	10.4967	11.4623	10.1024	10.364	9.38111	10.8853	9.38111	11.0969	11.6605	11.7105	10.7237	11.7874	10.9084	10.816	11.2661	10.8853	11.0026
	3.85	139		0.952296	2.59305	3.63559	2.63152	2.67768	2.69307	4.39922	4.2011	3.32783	2.57189	8.48475	6.85362	2.15449	3.27012	4.63389	5.88417	6.05151	4.78008	10.1447	8.10582	7.69996	2.84503	8.48475	2.90466	5.66681	8.24239	10.816	9.20607	11.2661	10.0601	9.52152	10.0389	10.2101	10.4294
	5.13	140		1.74863	0.388708	0.550283	0.352161	0.396402	0.404096	0.721475	0.607988	0.477189	0.292533	4.39922	1.30814	0.242521	0.390631	1.09464	1.40817	1.54474	0.940755	7.31526	4.9782	3.74138	0.423331	4.88394	0.352161	1.57551	4.09915	8.68095	6.54201	10.4756	7.43452	7.68265	7.74612	9.28301	8.07312
	5.13	143		3.04507	0.0869097	0.0917184	0.0670975	0.0769074	0.0869097	0.128842	0.138844	0.106722	0.0620964	1.5255	0.284839	0.0447849	0.0720987	0.198281	0.196357	0.292533	0.18674	4.46847	2.47571	1.05809	0.106722	2.41031	0.0917184	0.300227	1.30237	5.99188	4.21841	9.95431	6.43814	4.19341	4.03568	8.24239	6.28618
	3.85	147		4.95896	0.020164	0.0226645	0.0176634	0.020164	0.0251651	0.0276656	0.0299739	0.0226645	0.0128546	0.143653	0.034975	0.0128546	0.0226645	0.0276656	0.034975	0.049786	0.0324744	1.16965	0.300227	0.19251	0.020164	0.298303	0.0226645	0.0447849	0.116532	2.19296	0.786874	7.21139	3.37207	0.638764	0.763792	5.1667	1.82942
	3.85	148		7.16715	0.0128546	0.0128546	0.0103541	0.0103541	0.0151628	0.0128546	0.0176634	0.0128546	0.0103541	0.0447849	0.0176634	0.00781505	0.0176634	0.0128546	0.0151628	0.0226645	0.0176634	0.273298	0.0670975	0.0620964	0.0128546	0.0620964	0.0128546	0.0128546	0.0299739	0.577212	0.156156	4.89356	0.790721	0.161157	0.182893	3.04507	0.865738
	average	average		12.0182	0.00535296	0.00535296	0.00535296	0.00535296	0.0128546	0.0103541	0.0128546	0.00535296	0.00289087	0.0128546	0.00781505	0.00535296	0.0128546	0.00535296	0.00781505	0.0128546	0.0103541	0.034975	0.0176634	0.0176634	0.00781505	0.0176634	0.00535296	0.00535296	0.00781505	0.0447849	0.0226645	1.31776	0.0844091	0.0226645	0.0176634	0.546436	0.079408
	4.91708	135.333		13.5493	0.00781505	0.00535296	0.00535296	0.00535296	0.0103541	0.00781505	0.0128546	0.00535296	0.00289087	0.0103541	0.00535296	0.00535296	0.0128546	0.00535296	0.00781505	0.0103541	0.00781505	0.0251651	0.0128546	0.0151628	0.00781505	0.0151628	0.00535296	0.00535296	0.00535296	0.0299739	0.0176634	1.00808	0.0720987	0.0151628	0.0176634	0.363702	0.0522865
TarA
	NEB10b	0YFP2	RY NS	TarA NS	TarA BIN1-1	TarA BIN1-2	TarA BIN1-3	TarA BIN1-4	TarA BIN1-5	TarA BIN1-6	TarA BIN1-7	TarA BIN1-8	TarA BIN2-1	TarA BIN2-2	TarA BIN2-3	TarA BIN2-4	TarA BIN2-5	TarA BIN2-6	TarA BIN2-7	TarA BIN2-8	TarA BIN3-1	TarA BIN3-2	TarA BIN3-3	TarA BIN3-4	TarA BIN3-5	TarA BIN3-6	TarA BIN3-7	TarA BIN3-8	TarA BIN4-1	TarA BIN4-2	TarA BIN4-3	TarA BIN4-4	TarA BIN4-5	TarA BIN4-6	TarA BIN4-7	TarA BIN4-8
	5.13	157	28.2	3126	3214	3058	3016	3823	3083	2981	3077	2750	2899	3176	3010	3022	3299	3214	3379	2882	3182	3227	3046	3113	3413	3279	3170	3345	3292	3201	3145	3170	2911	3077	3292	3046
	5.13	157	30.8	2865	3058	3046	2877	3808	3089	2963	2957	2614	2905	3089	2899	2922	3273	3359	3413	2799	3107	3182	2969	3022	3286	3259	3221	3221	3214	3157	3182	3070	2810	3058	3273	3028
	3.85	152	44.9	2301	2655	2788	2558	2629	2609	2686	2619	2010	2810	2992	2888	2899	3126	3113	3259	2810	3028	3064	2969	2981	3208	3366	3176	3201	3182	3151	3077	3052	2500	3064	3273	3034
	5.13	149	82.2	1453	1709	2405	1924	1325	2056	1863	1920	994	2614	2860	2832	2755	3010	2810	3182	2793	2821	2940	2940	2940	3064	3345	3095	3052	3016	3083	2975	2992	1767	3010	3214	2975
	5.13	148	186	431	593	1658	897	358	793	722	796	354	1964	2193	2495	2438	2573	1902	2639	2500	2346	2761	2815	2788	2804	2934	2723	2799	3040	3010	2860	2739	689	2854	3126	2843
	3.85	147	668	59.1	62.9	258	89.9	39.8	97.7	97.7	84.8	51.4	765	585	1150	1040	1026	360	1065	1188	833	1642	1699	1699	1202	1627	1515	1585	1935	2193	1964	1680	87.4	1950	2442	2240
	3.85	144	1448	25.7	37.2	104	37.2	16.7	50.1	37.2	30.8	25.7	310	181	510	359	395	118	453	550	362	893	906	851	451	824	564	770	1089	1366	1165	906	39.8	1161	1639	1464
	5.13	146	2173	19.3	25.7	51.4	24.4	12.8	34.7	24.4	20.5	19.3	136	74.5	304	192	295	62.9	241	321	175	445	599	304	245	468	348	420	692	779	715	509	25.7	673	1018	905
	3.85	147	3708	15.4	19.3	25.7	14.1	8.98	29.5	16.7	11.6	16.7	71.9	37.2	87.4	68.1	86.1	25.7	86.1	84.8	65.5	149	179	157	91.2	171	121	138	252	326	297	192	18	285	464	426
	5.13	147	5439	14.1	16.7	19.3	12.8	10.3	27	16.7	11.6	16.7	46.2	27	48.8	37.2	44.9	16.7	51.4	61.6	42.4	100	97.7	73.2	48.8	91.2	60.4	65.5	109	155	149	100	16.7	143	228	233
	5.13	151	7546	15.4	16.7	15.4	12.8	10.3	27	15.4	10.3	16.7	28.2	19.3	25.7	19.3	21.8	14.1	34.7	37.2	27	55.2	51.4	34.7	29.5	51.4	33.4	30.8	44.9	69.4	77.1	47.5	16.7	64.2	105	89.9
	5.13	147	8262	14.1	15.4	14.1	12.8	10.3	25.7	15.4	11.6	16.7	24.4	18	24.4	16.7	19.3	14.1	30.8	33.4	24.4	50.1	46.2	29.5	27	46.2	28.2	28.2	35.9	60.4	66.8	39.8	14.1	52.6	88.7	73.2
pAN1717 factor
3.98634	4.70333	149.333	REU
				TarA NS	TarA BIN1-1	TarA BIN1-2	TarA BIN1-3	TarA BIN1-4	TarA BIN1-5	TarA BIN1-6	TarA BIN1-7	TarA BIN1-8	TarA BIN2-1	TarA BIN2-2	TarA BIN2-3	TarA BIN2-4	TarA BIN2-5	TarA BIN2-6	TarA BIN2-7	TarA BIN2-8	TarA BIN3-1	TarA BIN3-2	TarA BIN3-3	TarA BIN3-4	TarA BIN3-5	TarA BIN3-6	TarA BIN3-7	TarA BIN3-8	TarA BIN4-1	TarA BIN4-2	TarA BIN4-3	TarA BIN4-4	TarA BIN4-5	TarA BIN4-6	TarA BIN4-7	TarA BIN4-8
			0.0407543	5.4138	5.56643	5.29586	5.22301	6.62273	5.33922	5.1623	5.32881	4.76164	5.02008	5.50052	5.2126	5.23342	5.71386	5.56643	5.85262	4.99059	5.51093	5.58898	5.27504	5.39125	5.91159	5.67917	5.49012	5.79365	5.70172	5.54389	5.44676	5.49012	5.04089	5.32881	5.70172	5.27504
			0.0452639	4.9611	5.29586	5.27504	4.98192	6.59671	5.34962	5.13108	5.12067	4.52575	5.03048	5.34962	5.02008	5.05997	5.66877	5.81793	5.91159	4.84663	5.38085	5.51093	5.14149	5.23342	5.69132	5.64448	5.57858	5.57858	5.56643	5.46757	5.51093	5.31667	4.86571	5.29586	5.66877	5.24382
			0.06972	3.98286	4.59686	4.82755	4.42862	4.55177	4.51708	4.65063	4.53442	3.47813	4.86571	5.18138	5.001	5.02008	5.4138	5.39125	5.64448	4.86571	5.24382	5.30626	5.14149	5.1623	5.55603	5.83007	5.50052	5.54389	5.51093	5.45716	5.32881	5.28545	4.32802	5.30626	5.66877	5.25423
			0.134416	2.51203	2.95605	4.16325	3.32897	2.29002	3.55792	3.22316	3.32203	1.71591	4.52575	4.95243	4.90387	4.77031	5.2126	4.86571	5.51093	4.83622	4.88479	5.09119	5.09119	5.09119	5.30626	5.79365	5.36003	5.28545	5.22301	5.33922	5.1519	5.18138	3.05665	5.2126	5.56643	5.1519
			0.314454	0.739399	1.02038	2.8676	1.54766	0.612783	1.36728	1.24413	1.37248	0.605845	3.39834	3.79554	4.31935	4.22048	4.45464	3.29081	4.56911	4.32802	4.06091	4.78072	4.87438	4.82755	4.8553	5.08078	4.71481	4.84663	5.26464	5.2126	4.95243	4.74256	1.18689	4.94202	5.4138	4.92294
			1.15047	0.0943495	0.10094	0.439336	0.147771	0.0608742	0.1613	0.1613	0.138925	0.080994	1.31871	1.00651	1.98648	1.79569	1.77141	0.616252	1.83905	2.05239	1.43666	2.83984	2.93871	2.93871	2.07668	2.81383	2.61957	2.74098	3.34804	3.79554	3.39834	2.90575	0.143435	3.37406	4.22742	3.87706
			2.50336	0.0364181	0.0563645	0.172227	0.0563645	0.0208079	0.0787392	0.0563645	0.0452639	0.0364181	0.529528	0.305782	0.876423	0.614517	0.676958	0.19651	0.777558	0.945802	0.619721	1.54073	1.56327	1.46788	0.774089	1.42105	0.970084	1.32739	1.88068	2.36113	2.0125	1.56327	0.0608742	2.00556	2.83464	2.53111
			3.76085	0.0253175	0.0364181	0.080994	0.0341633	0.0140434	0.0520284	0.0341633	0.0273989	0.0253175	0.22773	0.12106	0.519122	0.324861	0.503511	0.10094	0.40985	0.548608	0.295375	0.763682	1.03079	0.519122	0.416788	0.803575	0.595438	0.72032	1.1921	1.343	1.23199	0.874688	0.0364181	1.15914	1.75753	1.56154
			6.42326	0.0185531	0.0253175	0.0364181	0.0162983	0.00741776	0.0430091	0.0208079	0.0119621	0.0208079	0.116551	0.0563645	0.143435	0.10996	0.14118	0.0364181	0.14118	0.138925	0.10545	0.250278	0.302313	0.264154	0.150026	0.288437	0.201713	0.231199	0.428929	0.55728	0.50698	0.324861	0.0230627	0.486167	0.796637	0.730727
			9.42563	0.0162983	0.0208079	0.0253175	0.0140434	0.00970726	0.0386729	0.0208079	0.0119621	0.0208079	0.0719748	0.0386729	0.0764844	0.0563645	0.06972	0.0208079	0.080994	0.0986856	0.0653838	0.165289	0.1613	0.118806	0.0764844	0.150026	0.0966043	0.10545	0.1809	0.260685	0.250278	0.165289	0.0208079	0.239872	0.387302	0.395974
			13.0802	0.0185531	0.0208079	0.0185531	0.0140434	0.00970726	0.0386729	0.0185531	0.00970726	0.0208079	0.0407543	0.0253175	0.0364181	0.0253175	0.0296537	0.0162983	0.0520284	0.0563645	0.0386729	0.087585	0.080994	0.0520284	0.0430091	0.080994	0.0497736	0.0452639	0.06972	0.112215	0.12557	0.0742296	0.0208079	0.103195	0.173962	0.147771
			14.322	0.0162983	0.0185531	0.0162983	0.0140434	0.00970726	0.0364181	0.0185531	0.0119621	0.0208079	0.0341633	0.0230627	0.0341633	0.0208079	0.0253175	0.0162983	0.0452639	0.0497736	0.0341633	0.0787392	0.0719748	0.0430091	0.0386729	0.0719748	0.0407543	0.0407543	0.0541097	0.0966043	0.107705	0.0608742	0.0162983	0.0830754	0.14569	0.118806
